# Supplementary material for: Cuproptosis regulator-mediated patterns associated with immune inﬁltration features and construction of cuproptosis-related signatures to guide immunotherapy
Source: Front Immunol. 2022 Sep 29;13:945516. doi: 10.3389/fimmu.2022.945516 (PMC9559227; doi:10.3389/fimmu.2022.945516)
Supplement: Supplementary file 7 [file Table_1.xlsx]

## Sheet: Table S1-Cuproptosis regulators
Cuproptosis regulators
Gene	Type
FDX1	positive regulator
LIPT1	positive regulator
LIAS	positive regulator
DLD	positive regulator
DLAT	positive regulator
PDHA1	positive regulator
PDHB	positive regulator
MTF1	negative regulator
GLS	negative regulator
CDKN2A	negative regulator
