# Supplementary material for: Cuproptosis regulator-mediated patterns associated with immune inﬁltration features and construction of cuproptosis-related signatures to guide immunotherapy
Source: Front Immunol. 2022 Sep 29;13:945516. doi: 10.3389/fimmu.2022.945516 (PMC9559227; doi:10.3389/fimmu.2022.945516)
Supplement: Supplementary file 9 [file Table_3.xlsx]

## Sheet: Table S3-The results of the gen
ID	geneCluster
TCGA-DD-A73G	A
TCGA-DD-AACI	A
TCGA-DD-A4NK	A
TCGA-2Y-A9H5	A
TCGA-DD-AADJ	A
TCGA-DD-AAE6	B
TCGA-DD-AACC	A
TCGA-DD-A1EJ	A
TCGA-DD-A4ND	A
TCGA-DD-AAED	A
TCGA-DD-AAEB	A
TCGA-DD-AAVV	A
TCGA-DD-AACA	A
TCGA-KR-A7K8	A
TCGA-CC-A5UE	B
TCGA-FV-A3R3	A
TCGA-DD-A4NQ	B
TCGA-CC-A8HS	A
TCGA-DD-AADO	A
TCGA-DD-A4NV	A
TCGA-G3-A25X	A
TCGA-MI-A75H	A
TCGA-G3-AAV3	A
TCGA-DD-A11C	A
TCGA-BC-A3KG	B
TCGA-2Y-A9H2	A
TCGA-DD-AACY	A
TCGA-DD-A114	B
TCGA-G3-AAV7	B
TCGA-DD-A3A6	A
TCGA-WJ-A86L	A
TCGA-CC-5263	B
TCGA-DD-AACL	B
TCGA-BC-A10U	A
TCGA-RC-A7S9	A
TCGA-G3-AAUZ	A
TCGA-DD-A73B	A
TCGA-DD-AACT	A
TCGA-DD-A39Z	A
TCGA-DD-A3A2	A
TCGA-CC-A8HT	B
TCGA-DD-AAE7	A
TCGA-G3-A7M8	A
TCGA-EP-A3JL	A
TCGA-CC-A7IH	A
TCGA-ED-A66Y	A
TCGA-UB-A7MB	B
TCGA-XR-A8TE	A
TCGA-LG-A9QC	A
TCGA-DD-A118	A
TCGA-G3-A3CJ	A
TCGA-DD-AADC	B
TCGA-DD-AADG	A
TCGA-G3-A25S	A
TCGA-DD-AAW1	A
TCGA-2Y-A9H3	A
TCGA-DD-AAVY	A
TCGA-G3-A25Z	A
TCGA-BC-A216	B
TCGA-KR-A7K0	A
TCGA-DD-AADW	A
TCGA-DD-A1EE	A
TCGA-2Y-A9H7	A
TCGA-ZP-A9D2	A
TCGA-DD-A39V	A
TCGA-2Y-A9GU	A
TCGA-HP-A5MZ	A
TCGA-DD-A11D	A
TCGA-DD-AADL	A
TCGA-DD-AAD1	A
TCGA-G3-AAV1	A
TCGA-DD-A1EA	A
TCGA-WX-AA47	A
TCGA-DD-A73C	A
TCGA-ED-A66X	A
TCGA-BC-A69I	A
TCGA-DD-AAC9	A
TCGA-K7-A6G5	A
TCGA-DD-AACQ	A
TCGA-RC-A7SH	A
TCGA-DD-A73D	A
TCGA-NI-A8LF	A
TCGA-DD-AAD3	A
TCGA-CC-A1HT	B
TCGA-DD-AACD	A
TCGA-DD-AAVS	A
TCGA-DD-AADK	A
TCGA-BC-A10W	B
TCGA-BC-A10Y	A
TCGA-EP-A2KB	A
TCGA-DD-A39W	A
TCGA-DD-AAEI	A
TCGA-G3-AAV2	A
TCGA-UB-A7ME	A
TCGA-2Y-A9HB	A
TCGA-FV-A3I0	A
TCGA-LG-A6GG	A
TCGA-CC-A9FS	A
TCGA-DD-A3A4	A
TCGA-EP-A26S	A
TCGA-XR-A8TG	A
TCGA-DD-A113	A
TCGA-EP-A2KA	A
TCGA-G3-A3CG	A
TCGA-BC-A10R	A
TCGA-ZP-A9CY	A
TCGA-2Y-A9H6	A
TCGA-RG-A7D4	B
TCGA-DD-AADD	B
TCGA-EP-A12J	A
TCGA-G3-AAV5	A
TCGA-DD-AAE3	A
TCGA-G3-A5SI	A
TCGA-ZP-A9CV	A
TCGA-G3-A5SL	A
TCGA-CC-A5UC	A
TCGA-2Y-A9H9	A
TCGA-KR-A7K2	A
TCGA-UB-A7MF	A
TCGA-UB-AA0U	A
TCGA-DD-AA3A	B
TCGA-DD-AAVW	A
TCGA-DD-AACF	A
TCGA-UB-A7MA	A
TCGA-2Y-A9GS	B
TCGA-DD-A1EF	A
TCGA-YA-A8S7	B
TCGA-DD-A116	A
TCGA-CC-5261	A
TCGA-DD-AAE9	A
TCGA-DD-A4NE	A
TCGA-QA-A7B7	B
TCGA-DD-AADS	A
TCGA-XR-A8TD	A
TCGA-G3-A25V	A
TCGA-DD-A4NI	A
TCGA-FV-A23B	A
TCGA-BC-A112	B
TCGA-2Y-A9GY	B
TCGA-G3-A3CK	A
TCGA-UB-A7MD	A
TCGA-DD-AAW2	A
TCGA-DD-AACV	B
TCGA-MI-A75G	A
TCGA-ZS-A9CG	A
TCGA-BC-A10X	A
TCGA-5R-AA1C	A
TCGA-DD-AACG	A
TCGA-DD-A3A5	A
TCGA-DD-A1EG	A
TCGA-ZS-A9CF	A
TCGA-MR-A8JO	A
TCGA-DD-A115	A
TCGA-CC-5259	A
TCGA-GJ-A6C0	A
TCGA-ED-A8O6	A
TCGA-DD-AAEE	A
TCGA-G3-A7M6	A
TCGA-ES-A2HT	A
TCGA-WX-AA44	A
TCGA-ZS-A9CE	A
TCGA-FV-A2QR	A
TCGA-DD-A4NN	A
TCGA-ED-A4XI	A
TCGA-WQ-A9G7	B
TCGA-DD-AAE0	B
TCGA-DD-AADR	A
TCGA-DD-A39Y	B
TCGA-DD-A73A	A
TCGA-DD-A119	A
TCGA-DD-A1EI	A
TCGA-BC-4072	A
TCGA-ED-A7XP	A
TCGA-DD-AACN	A
TCGA-DD-A73E	A
TCGA-XR-A8TF	A
TCGA-CC-A7II	B
TCGA-DD-AACU	A
TCGA-5R-AA1D	A
TCGA-DD-A1EC	A
TCGA-DD-AADA	A
TCGA-G3-A6UC	A
TCGA-DD-A4NS	A
TCGA-DD-AADI	A
TCGA-RC-A7SK	A
TCGA-G3-A7M7	A
TCGA-2Y-A9H4	A
TCGA-BC-A10S	A
TCGA-ZP-A9CZ	A
TCGA-DD-AAEA	A
TCGA-EP-A3RK	A
TCGA-ZP-A9D4	A
TCGA-RC-A7SF	A
TCGA-2Y-A9H8	A
TCGA-5C-A9VG	A
TCGA-2Y-A9GV	A
TCGA-DD-AACZ	B
TCGA-K7-AAU7	B
TCGA-DD-A39X	A
TCGA-DD-AAD8	A
TCGA-DD-AADY	A
TCGA-DD-AACB	A
TCGA-ED-A459	A
TCGA-ED-A7XO	A
TCGA-XR-A8TC	A
TCGA-G3-A3CH	A
TCGA-DD-A73F	A
TCGA-2Y-A9GW	A
TCGA-DD-A4NL	A
TCGA-G3-AAV6	B
TCGA-DD-A4NA	A
TCGA-CC-A5UD	B
TCGA-DD-AAVQ	A
TCGA-DD-AADQ	A
TCGA-CC-A123	A
TCGA-DD-AAVR	A
TCGA-DD-A3A3	A
TCGA-DD-AAD2	A
TCGA-DD-A1EB	A
TCGA-DD-AACO	A
TCGA-CC-A7IE	A
TCGA-MI-A75C	A
TCGA-DD-AACJ	A
TCGA-UB-AA0V	A
TCGA-CC-5260	A
TCGA-DD-A1ED	A
TCGA-ED-A627	A
TCGA-MR-A520	A
TCGA-DD-A4NJ	A
TCGA-DD-AAD6	A
TCGA-DD-AAE1	A
TCGA-CC-A3MA	B
TCGA-DD-AACW	A
TCGA-BC-A217	A
TCGA-DD-AAW0	A
TCGA-BC-A69H	B
TCGA-DD-AADV	A
TCGA-DD-AAE2	A
TCGA-2Y-A9GZ	A
TCGA-DD-AAVU	A
TCGA-DD-AAEG	A
TCGA-FV-A3I1	A
TCGA-DD-AACS	A
TCGA-DD-AAVX	A
TCGA-4R-AA8I	A
TCGA-G3-A5SK	A
TCGA-DD-A4NO	A
TCGA-CC-A7IL	A
TCGA-BD-A2L6	A
TCGA-G3-AAV0	A
TCGA-DD-AAEK	A
TCGA-ZS-A9CD	A
TCGA-MI-A75I	A
TCGA-K7-A5RG	A
TCGA-CC-A3MB	B
TCGA-DD-AAD0	A
TCGA-DD-A3A1	A
TCGA-CC-A3MC	A
TCGA-KR-A7K7	A
TCGA-BD-A3ER	A
TCGA-CC-A8HV	A
TCGA-FV-A3R2	A
TCGA-DD-AAW3	A
TCGA-DD-AAE4	A
TCGA-DD-AADU	A
TCGA-G3-A25U	A
TCGA-DD-AAVP	A
TCGA-FV-A2QQ	A
TCGA-G3-A25Y	A
TCGA-PD-A5DF	A
TCGA-DD-AACH	B
TCGA-DD-AADN	A
TCGA-ED-A8O5	A
TCGA-CC-A3M9	B
TCGA-DD-A4NG	A
TCGA-GJ-A9DB	A
TCGA-DD-AAEH	A
TCGA-ZP-A9D0	A
TCGA-DD-A3A7	A
TCGA-DD-AAD5	B
TCGA-DD-AACE	A
TCGA-DD-A4NB	A
TCGA-DD-AACX	A
TCGA-CC-5264	B
TCGA-2Y-A9HA	A
TCGA-2Y-A9GX	A
TCGA-RC-A7SB	A
TCGA-BC-A10T	A
TCGA-BC-A10Z	A
TCGA-NI-A4U2	A
TCGA-DD-A4NP	A
TCGA-G3-A7M9	B
TCGA-ED-A82E	A
TCGA-CC-A7IF	A
TCGA-O8-A75V	A
TCGA-DD-A1EK	A
TCGA-GJ-A3OU	A
TCGA-DD-AADP	A
TCGA-DD-A11A	A
TCGA-UB-A7MC	A
TCGA-DD-A4NF	A
TCGA-CC-A7IJ	B
TCGA-DD-A1EH	A
TCGA-K7-A5RF	A
TCGA-5C-A9VH	A
TCGA-G3-A5SJ	A
TCGA-CC-5262	A
TCGA-LG-A9QD	A
TCGA-5R-AAAM	A
TCGA-BD-A3EP	A
TCGA-BC-A10Q	A
TCGA-ED-A7PY	A
TCGA-WQ-AB4B	A
TCGA-2Y-A9H1	A
TCGA-BC-A8YO	B
TCGA-BC-A110	A
TCGA-DD-AAVZ	A
TCGA-2Y-A9H0	B
TCGA-BC-A5W4	A
TCGA-DD-A3A9	A
TCGA-CC-A7IG	B
TCGA-G3-A5SM	A
TCGA-DD-A1EL	B
TCGA-CC-A9FW	A
TCGA-DD-A4NH	A
TCGA-G3-A7M5	A
TCGA-ES-A2HS	A
TCGA-FV-A4ZP	B
TCGA-DD-AACP	B
TCGA-WX-AA46	A
TCGA-MI-A75E	A
TCGA-BC-4073	A
TCGA-DD-AADB	A
TCGA-ED-A5KG	A
TCGA-HP-A5N0	A
TCGA-DD-AADF	A
TCGA-CC-A7IK	A
TCGA-3K-AAZ8	A
TCGA-2Y-A9GT	A
TCGA-CC-A8HU	B
TCGA-G3-A25T	A
TCGA-G3-A3CI	A
TCGA-CC-5258	A
