# Supplementary material for: Cuproptosis regulator-mediated patterns associated with immune inﬁltration features and construction of cuproptosis-related signatures to guide immunotherapy
Source: Front Immunol. 2022 Sep 29;13:945516. doi: 10.3389/fimmu.2022.945516 (PMC9559227; doi:10.3389/fimmu.2022.945516)
Supplement: Supplementary file 10 [file Table_4.xlsx]

## Sheet: Table S4- The outcomes of the r
id	riskScore	Risk
TCGA-DD-A73G	0.106736	low
TCGA-DD-AACI	0.100476	low
TCGA-DD-A4NK	0.0768986	low
TCGA-2Y-A9H5	0.184637	low
TCGA-DD-AADJ	0.117328	low
TCGA-DD-AAE6	0.809027	high
TCGA-DD-AACC	0.267733	high
TCGA-DD-A1EJ	0.394738	high
TCGA-DD-A4ND	0.296159	high
TCGA-DD-AAED	0.134079	low
TCGA-DD-AAEB	0.0347643	low
TCGA-DD-AAVV	0.194232	low
TCGA-DD-AACA	0.246036	high
TCGA-KR-A7K8	0.296915	high
TCGA-CC-A5UE	2.19664	high
TCGA-FV-A3R3	0.0753817	low
TCGA-DD-A4NQ	1.08261	high
TCGA-CC-A8HS	0.43459	high
TCGA-DD-AADO	0.150431	low
TCGA-DD-A4NV	0.104534	low
TCGA-G3-A25X	0.321844	high
TCGA-MI-A75H	0.115543	low
TCGA-G3-AAV3	0.319397	high
TCGA-DD-A11C	0.511719	high
TCGA-BC-A3KG	1.2664	high
TCGA-2Y-A9H2	0.787667	high
TCGA-DD-AACY	0.0683002	low
TCGA-DD-A114	1.35141	high
TCGA-G3-AAV7	1.62189	high
TCGA-DD-A3A6	0.105045	low
TCGA-WJ-A86L	0.315097	high
TCGA-CC-5263	1.20362	high
TCGA-DD-AACL	1.1586	high
TCGA-BC-A10U	0.32218	high
TCGA-RC-A7S9	0.384001	high
TCGA-G3-AAUZ	0.156951	low
TCGA-DD-A73B	0.317036	high
TCGA-DD-AACT	0.171886	low
TCGA-DD-A39Z	0.193488	low
TCGA-DD-A3A2	0.0272925	low
TCGA-CC-A8HT	1.44678	high
TCGA-DD-AAE7	0.0624996	low
TCGA-G3-A7M8	0.0513447	low
TCGA-EP-A3JL	0.243156	high
TCGA-CC-A7IH	0.170124	low
TCGA-ED-A66Y	0.488908	high
TCGA-UB-A7MB	0.778898	high
TCGA-XR-A8TE	0.0568773	low
TCGA-LG-A9QC	0.0916858	low
TCGA-DD-A118	0.204236	low
TCGA-G3-A3CJ	0.0305821	low
TCGA-DD-AADC	0.923159	high
TCGA-DD-AADG	0.116198	low
TCGA-G3-A25S	0.348559	high
TCGA-DD-AAW1	0.0560391	low
TCGA-2Y-A9H3	0.0628805	low
TCGA-DD-AAVY	0.0553536	low
TCGA-G3-A25Z	0.119417	low
TCGA-BC-A216	0.800446	high
TCGA-KR-A7K0	0.158544	low
TCGA-DD-AADW	0.577877	high
TCGA-DD-A1EE	0.263057	high
TCGA-2Y-A9H7	0.186447	low
TCGA-ZP-A9D2	0.530319	high
TCGA-DD-A39V	0.179421	low
TCGA-2Y-A9GU	0.260833	high
TCGA-HP-A5MZ	0.179023	low
TCGA-DD-A11D	0.085733	low
TCGA-DD-AADL	0.331954	high
TCGA-DD-AAD1	0.166259	low
TCGA-G3-AAV1	0.155213	low
TCGA-DD-A1EA	0.262253	high
TCGA-WX-AA47	0.13498	low
TCGA-DD-A73C	0.0926195	low
TCGA-ED-A66X	0.335378	high
TCGA-BC-A69I	0.0466247	low
TCGA-DD-AAC9	0.0684861	low
TCGA-K7-A6G5	0.134188	low
TCGA-DD-AACQ	0.405489	high
TCGA-RC-A7SH	0.330376	high
TCGA-DD-A73D	0.101843	low
TCGA-NI-A8LF	0.071712	low
TCGA-DD-AAD3	0.140068	low
TCGA-CC-A1HT	1.972	high
TCGA-DD-AACD	0.0864795	low
TCGA-DD-AAVS	0.234108	high
TCGA-DD-AADK	0.1187	low
TCGA-BC-A10W	0.985447	high
TCGA-BC-A10Y	0.870246	high
TCGA-EP-A2KB	0.321117	high
TCGA-DD-A39W	0.108435	low
TCGA-DD-AAEI	0.404928	high
TCGA-G3-AAV2	0.073777	low
TCGA-UB-A7ME	0.317856	high
TCGA-2Y-A9HB	0.101207	low
TCGA-FV-A3I0	0.18884	low
TCGA-LG-A6GG	0.154927	low
TCGA-CC-A9FS	0.149935	low
TCGA-DD-A3A4	0.0552063	low
TCGA-EP-A26S	0.0950799	low
TCGA-XR-A8TG	0.397846	high
TCGA-DD-A113	0.322129	high
TCGA-EP-A2KA	0.606928	high
TCGA-G3-A3CG	0.0775182	low
TCGA-BC-A10R	0.125326	low
TCGA-ZP-A9CY	0.0783944	low
TCGA-2Y-A9H6	0.0809481	low
TCGA-RG-A7D4	0.500279	high
TCGA-DD-AADD	0.899227	high
TCGA-EP-A12J	0.152684	low
TCGA-G3-AAV5	0.450539	high
TCGA-DD-AAE3	0.0341671	low
TCGA-G3-A5SI	0.499202	high
TCGA-ZP-A9CV	0.128469	low
TCGA-G3-A5SL	0.0699518	low
TCGA-CC-A5UC	0.479741	high
TCGA-2Y-A9H9	0.131159	low
TCGA-KR-A7K2	0.136948	low
TCGA-UB-A7MF	0.481439	high
TCGA-UB-AA0U	0.256564	high
TCGA-DD-AA3A	0.860955	high
TCGA-DD-AAVW	0.168635	low
TCGA-DD-AACF	0.198437	low
TCGA-UB-A7MA	0.629459	high
TCGA-2Y-A9GS	0.8966	high
TCGA-DD-A1EF	0.405104	high
TCGA-YA-A8S7	2.22726	high
TCGA-DD-A116	0.0922447	low
TCGA-CC-5261	0.329995	high
TCGA-DD-AAE9	0.196383	low
TCGA-DD-A4NE	0.716207	high
TCGA-QA-A7B7	1.09152	high
TCGA-DD-AADS	0.0321366	low
TCGA-XR-A8TD	0.475407	high
TCGA-G3-A25V	0.102656	low
TCGA-DD-A4NI	0.0422558	low
TCGA-FV-A23B	0.254601	high
TCGA-BC-A112	0.976294	high
TCGA-2Y-A9GY	1.39282	high
TCGA-G3-A3CK	0.0889171	low
TCGA-UB-A7MD	0.29666	high
TCGA-DD-AAW2	0.122095	low
TCGA-DD-AACV	0.773969	high
TCGA-MI-A75G	0.100518	low
TCGA-ZS-A9CG	0.0410619	low
TCGA-BC-A10X	0.0390775	low
TCGA-5R-AA1C	0.189989	low
TCGA-DD-AACG	0.374408	high
TCGA-DD-A3A5	0.189974	low
TCGA-DD-A1EG	0.339796	high
TCGA-ZS-A9CF	0.682856	high
TCGA-MR-A8JO	0.142208	low
TCGA-DD-A115	0.345562	high
TCGA-CC-5259	0.103682	low
TCGA-GJ-A6C0	0.400623	high
TCGA-ED-A8O6	0.653429	high
TCGA-DD-AAEE	0.182398	low
TCGA-G3-A7M6	0.425294	high
TCGA-ES-A2HT	0.0424049	low
TCGA-WX-AA44	0.667516	high
TCGA-ZS-A9CE	0.134641	low
TCGA-FV-A2QR	0.22036	high
TCGA-DD-A4NN	0.379176	high
TCGA-ED-A4XI	0.0720643	low
TCGA-WQ-A9G7	0.527997	high
TCGA-DD-AAE0	0.614108	high
TCGA-DD-AADR	0.200409	low
TCGA-DD-A39Y	1.65588	high
TCGA-DD-A73A	0.202986	low
TCGA-DD-A119	0.0864393	low
TCGA-DD-A1EI	0.346857	high
TCGA-BC-4072	0.525326	high
TCGA-ED-A7XP	0.231126	high
TCGA-DD-AACN	0.106698	low
TCGA-DD-A73E	0.139992	low
TCGA-XR-A8TF	0.0917664	low
TCGA-CC-A7II	1.37734	high
TCGA-DD-AACU	0.294014	high
TCGA-5R-AA1D	0.0612543	low
TCGA-DD-A1EC	0.278612	high
TCGA-DD-AADA	0.0795221	low
TCGA-G3-A6UC	0.0838675	low
TCGA-DD-A4NS	0.133379	low
TCGA-DD-AADI	0.0855925	low
TCGA-RC-A7SK	0.145756	low
TCGA-G3-A7M7	0.0637732	low
TCGA-2Y-A9H4	0.19187	low
TCGA-BC-A10S	0.0526711	low
TCGA-ZP-A9CZ	0.496237	high
TCGA-DD-AAEA	0.423779	high
TCGA-EP-A3RK	0.319598	high
TCGA-ZP-A9D4	0.149692	low
TCGA-RC-A7SF	0.243857	high
TCGA-2Y-A9H8	0.605229	high
TCGA-5C-A9VG	0.508457	high
TCGA-2Y-A9GV	0.0670378	low
TCGA-DD-AACZ	0.903492	high
TCGA-K7-AAU7	0.866149	high
TCGA-DD-A39X	0.169487	low
TCGA-DD-AAD8	0.310405	high
TCGA-DD-AADY	0.147718	low
TCGA-DD-AACB	0.493147	high
TCGA-ED-A459	0.580452	high
TCGA-ED-A7XO	0.435518	high
TCGA-XR-A8TC	0.14523	low
TCGA-G3-A3CH	0.217135	low
TCGA-DD-A73F	0.281952	high
TCGA-2Y-A9GW	0.224003	high
TCGA-DD-A4NL	0.0281262	low
TCGA-G3-AAV6	0.406761	high
TCGA-DD-A4NA	0.258084	high
TCGA-CC-A5UD	1.50417	high
TCGA-DD-AAVQ	0.334446	high
TCGA-DD-AADQ	0.0764595	low
TCGA-CC-A123	0.173398	low
TCGA-DD-AAVR	0.120877	low
TCGA-DD-A3A3	0.119073	low
TCGA-DD-AAD2	0.285667	high
TCGA-DD-A1EB	0.0826324	low
TCGA-DD-AACO	0.154138	low
TCGA-CC-A7IE	0.305592	high
TCGA-MI-A75C	0.327476	high
TCGA-DD-AACJ	0.124883	low
TCGA-UB-AA0V	0.0508185	low
TCGA-CC-5260	0.7314	high
TCGA-DD-A1ED	0.0227727	low
TCGA-ED-A627	0.0889502	low
TCGA-MR-A520	0.0320019	low
TCGA-DD-A4NJ	0.568789	high
TCGA-DD-AAD6	0.497743	high
TCGA-DD-AAE1	0.142272	low
TCGA-CC-A3MA	1.50889	high
TCGA-DD-AACW	0.319943	high
TCGA-BC-A217	0.693461	high
TCGA-DD-AAW0	0.103298	low
TCGA-BC-A69H	0.449187	high
TCGA-DD-AADV	0.399651	high
TCGA-DD-AAE2	0.231452	high
TCGA-2Y-A9GZ	0.18893	low
TCGA-DD-AAVU	0.186348	low
TCGA-DD-AAEG	0.178913	low
TCGA-FV-A3I1	0.571158	high
TCGA-DD-AACS	0.288584	high
TCGA-DD-AAVX	0.0648908	low
TCGA-4R-AA8I	0.34938	high
TCGA-G3-A5SK	0.0247289	low
TCGA-DD-A4NO	0.0679792	low
TCGA-CC-A7IL	0.139815	low
TCGA-BD-A2L6	0.40554	high
TCGA-G3-AAV0	0.0590159	low
TCGA-DD-AAEK	0.147623	low
TCGA-ZS-A9CD	0.106743	low
TCGA-MI-A75I	0.435011	high
TCGA-K7-A5RG	0.559281	high
TCGA-CC-A3MB	0.559231	high
TCGA-DD-AAD0	0.226027	high
TCGA-DD-A3A1	0.249954	high
TCGA-CC-A3MC	0.48532	high
TCGA-KR-A7K7	0.533771	high
TCGA-BD-A3ER	0.121611	low
TCGA-CC-A8HV	0.501222	high
TCGA-FV-A3R2	0.411154	high
TCGA-DD-AAW3	0.0849046	low
TCGA-DD-AAE4	0.094952	low
TCGA-DD-AADU	0.0495779	low
TCGA-G3-A25U	0.341497	high
TCGA-DD-AAVP	0.118524	low
TCGA-FV-A2QQ	0.11335	low
TCGA-G3-A25Y	0.506232	high
TCGA-PD-A5DF	0.317113	high
TCGA-DD-AACH	1.06163	high
TCGA-DD-AADN	0.53786	high
TCGA-ED-A8O5	0.175814	low
TCGA-CC-A3M9	2.0751	high
TCGA-DD-A4NG	0.0746039	low
TCGA-GJ-A9DB	0.2695	high
TCGA-DD-AAEH	0.190153	low
TCGA-ZP-A9D0	0.0486362	low
TCGA-DD-A3A7	0.316944	high
TCGA-DD-AAD5	1.06772	high
TCGA-DD-AACE	0.143083	low
TCGA-DD-A4NB	0.123714	low
TCGA-DD-AACX	0.425704	high
TCGA-CC-5264	1.41707	high
TCGA-2Y-A9HA	0.408472	high
TCGA-2Y-A9GX	0.150481	low
TCGA-RC-A7SB	0.218544	low
TCGA-BC-A10T	0.212514	low
TCGA-BC-A10Z	0.258317	high
TCGA-NI-A4U2	0.0531628	low
TCGA-DD-A4NP	0.0196728	low
TCGA-G3-A7M9	2.57807	high
TCGA-ED-A82E	0.103844	low
TCGA-CC-A7IF	0.291479	high
TCGA-O8-A75V	0.164845	low
TCGA-DD-A1EK	0.178766	low
TCGA-GJ-A3OU	0.369599	high
TCGA-DD-AADP	0.114026	low
TCGA-DD-A11A	0.210416	low
TCGA-UB-A7MC	0.287445	high
TCGA-DD-A4NF	0.0375895	low
TCGA-CC-A7IJ	1.85683	high
TCGA-DD-A1EH	0.274798	high
TCGA-K7-A5RF	0.0417717	low
TCGA-5C-A9VH	0.220689	high
TCGA-G3-A5SJ	0.488605	high
TCGA-CC-5262	0.540901	high
TCGA-LG-A9QD	0.0307244	low
TCGA-5R-AAAM	0.0759572	low
TCGA-BD-A3EP	0.242542	high
TCGA-BC-A10Q	0.471237	high
TCGA-ED-A7PY	0.115657	low
TCGA-WQ-AB4B	0.119079	low
TCGA-2Y-A9H1	0.0437141	low
TCGA-BC-A8YO	1.53606	high
TCGA-BC-A110	0.034524	low
TCGA-DD-AAVZ	0.191758	low
TCGA-2Y-A9H0	0.645554	high
TCGA-BC-A5W4	0.184768	low
TCGA-DD-A3A9	0.120179	low
TCGA-CC-A7IG	1.03692	high
TCGA-G3-A5SM	0.181594	low
TCGA-DD-A1EL	1.06667	high
TCGA-CC-A9FW	0.22519	high
TCGA-DD-A4NH	0.30366	high
TCGA-G3-A7M5	0.0638874	low
TCGA-ES-A2HS	0.0608297	low
TCGA-FV-A4ZP	0.39712	high
TCGA-DD-AACP	0.763544	high
TCGA-WX-AA46	0.0297827	low
TCGA-MI-A75E	0.173545	low
TCGA-BC-4073	0.460409	high
TCGA-DD-AADB	0.611606	high
TCGA-ED-A5KG	0.39274	high
TCGA-HP-A5N0	0.0740739	low
TCGA-DD-AADF	0.25825	high
TCGA-CC-A7IK	0.88303	high
TCGA-3K-AAZ8	0.055662	low
TCGA-2Y-A9GT	0.0888609	low
TCGA-CC-A8HU	0.862138	high
TCGA-G3-A25T	0.428458	high
TCGA-G3-A3CI	0.048834	low
TCGA-CC-5258	0.508107	high
