# Supplementary material for: Cuproptosis regulator-mediated patterns associated with immune inﬁltration features and construction of cuproptosis-related signatures to guide immunotherapy
Source: Front Immunol. 2022 Sep 29;13:945516. doi: 10.3389/fimmu.2022.945516 (PMC9559227; doi:10.3389/fimmu.2022.945516)
Supplement: Supplementary file 11 [file Table_5.xlsx]

## Sheet: Table S5- Immunophenotyping of 
id	Immune Subtype
TCGA-DD-A73G	Lymphocyte Depleted (Immune C4)
TCGA-DD-AACI	Inflammatory (Immune C3)
TCGA-DD-A4NK	Inflammatory (Immune C3)
TCGA-2Y-A9H5	Inflammatory (Immune C3)
TCGA-DD-AADJ	Inflammatory (Immune C3)
TCGA-DD-AAE6	Lymphocyte Depleted (Immune C4)
TCGA-DD-AACC	IFN-gamma Dominant (Immune C2)
TCGA-DD-A1EJ	Lymphocyte Depleted (Immune C4)
TCGA-DD-A4ND	Inflammatory (Immune C3)
TCGA-DD-AAED	Lymphocyte Depleted (Immune C4)
TCGA-DD-AAEB	Inflammatory (Immune C3)
TCGA-DD-AAVV	Inflammatory (Immune C3)
TCGA-DD-AACA	Inflammatory (Immune C3)
TCGA-KR-A7K8	Inflammatory (Immune C3)
TCGA-CC-A5UE	Lymphocyte Depleted (Immune C4)
TCGA-FV-A3R3	Inflammatory (Immune C3)
TCGA-DD-A4NQ	Lymphocyte Depleted (Immune C4)
TCGA-CC-A8HS	Inflammatory (Immune C3)
TCGA-DD-AADO	IFN-gamma Dominant (Immune C2)
TCGA-DD-A4NV	Inflammatory (Immune C3)
TCGA-G3-A25X	IFN-gamma Dominant (Immune C2)
TCGA-MI-A75H	Lymphocyte Depleted (Immune C4)
TCGA-G3-AAV3	Inflammatory (Immune C3)
TCGA-DD-A11C	Inflammatory (Immune C3)
TCGA-BC-A3KG	Lymphocyte Depleted (Immune C4)
TCGA-2Y-A9H2	Inflammatory (Immune C3)
TCGA-DD-AACY	Lymphocyte Depleted (Immune C4)
TCGA-DD-A114	IFN-gamma Dominant (Immune C2)
TCGA-G3-AAV7	Lymphocyte Depleted (Immune C4)
TCGA-WJ-A86L	Lymphocyte Depleted (Immune C4)
TCGA-CC-5263	Lymphocyte Depleted (Immune C4)
TCGA-DD-AACL	IFN-gamma Dominant (Immune C2)
TCGA-BC-A10U	Inflammatory (Immune C3)
TCGA-RC-A7S9	Lymphocyte Depleted (Immune C4)
TCGA-G3-AAUZ	IFN-gamma Dominant (Immune C2)
TCGA-DD-A73B	Lymphocyte Depleted (Immune C4)
TCGA-DD-AACT	Inflammatory (Immune C3)
TCGA-DD-A39Z	Lymphocyte Depleted (Immune C4)
TCGA-DD-A3A2	Inflammatory (Immune C3)
TCGA-CC-A8HT	Lymphocyte Depleted (Immune C4)
TCGA-DD-AAE7	Inflammatory (Immune C3)
TCGA-G3-A7M8	Lymphocyte Depleted (Immune C4)
TCGA-EP-A3JL	IFN-gamma Dominant (Immune C2)
TCGA-CC-A7IH	Inflammatory (Immune C3)
TCGA-ED-A66Y	Lymphocyte Depleted (Immune C4)
TCGA-UB-A7MB	Lymphocyte Depleted (Immune C4)
TCGA-XR-A8TE	Inflammatory (Immune C3)
TCGA-LG-A9QC	Lymphocyte Depleted (Immune C4)
TCGA-DD-A118	Inflammatory (Immune C3)
TCGA-G3-A3CJ	Lymphocyte Depleted (Immune C4)
TCGA-DD-AADC	Lymphocyte Depleted (Immune C4)
TCGA-DD-AADG	Lymphocyte Depleted (Immune C4)
TCGA-G3-A25S	Lymphocyte Depleted (Immune C4)
TCGA-DD-AAW1	Lymphocyte Depleted (Immune C4)
TCGA-2Y-A9H3	Inflammatory (Immune C3)
TCGA-DD-AAVY	Lymphocyte Depleted (Immune C4)
TCGA-G3-A25Z	Lymphocyte Depleted (Immune C4)
TCGA-BC-A216	Wound Healing (Immune C1)
TCGA-KR-A7K0	Lymphocyte Depleted (Immune C4)
TCGA-DD-AADW	Wound Healing (Immune C1)
TCGA-DD-A1EE	Lymphocyte Depleted (Immune C4)
TCGA-2Y-A9H7	Inflammatory (Immune C3)
TCGA-ZP-A9D2	IFN-gamma Dominant (Immune C2)
TCGA-DD-A39V	IFN-gamma Dominant (Immune C2)
TCGA-2Y-A9GU	Inflammatory (Immune C3)
TCGA-HP-A5MZ	Inflammatory (Immune C3)
TCGA-DD-A11D	Lymphocyte Depleted (Immune C4)
TCGA-DD-AADL	Lymphocyte Depleted (Immune C4)
TCGA-DD-AAD1	Inflammatory (Immune C3)
TCGA-G3-AAV1	Lymphocyte Depleted (Immune C4)
TCGA-DD-A1EA	Inflammatory (Immune C3)
TCGA-WX-AA47	Lymphocyte Depleted (Immune C4)
TCGA-DD-A73C	Inflammatory (Immune C3)
TCGA-ED-A66X	Inflammatory (Immune C3)
TCGA-BC-A69I	Inflammatory (Immune C3)
TCGA-DD-AAC9	Inflammatory (Immune C3)
TCGA-K7-A6G5	Lymphocyte Depleted (Immune C4)
TCGA-DD-AACQ	Lymphocyte Depleted (Immune C4)
TCGA-RC-A7SH	Lymphocyte Depleted (Immune C4)
TCGA-DD-A73D	Lymphocyte Depleted (Immune C4)
TCGA-NI-A8LF	Inflammatory (Immune C3)
TCGA-DD-AAD3	Inflammatory (Immune C3)
TCGA-CC-A1HT	IFN-gamma Dominant (Immune C2)
TCGA-DD-AACD	Lymphocyte Depleted (Immune C4)
TCGA-DD-AAVS	Inflammatory (Immune C3)
TCGA-DD-AADK	Inflammatory (Immune C3)
TCGA-BC-A10W	Lymphocyte Depleted (Immune C4)
TCGA-BC-A10Y	Lymphocyte Depleted (Immune C4)
TCGA-EP-A2KB	Inflammatory (Immune C3)
TCGA-DD-A39W	Inflammatory (Immune C3)
TCGA-DD-AAEI	Lymphocyte Depleted (Immune C4)
TCGA-G3-AAV2	Lymphocyte Depleted (Immune C4)
TCGA-UB-A7ME	Inflammatory (Immune C3)
TCGA-2Y-A9HB	Lymphocyte Depleted (Immune C4)
TCGA-LG-A6GG	Inflammatory (Immune C3)
TCGA-CC-A9FS	Inflammatory (Immune C3)
TCGA-DD-A3A4	Lymphocyte Depleted (Immune C4)
TCGA-EP-A26S	Lymphocyte Depleted (Immune C4)
TCGA-XR-A8TG	Inflammatory (Immune C3)
TCGA-DD-A113	Inflammatory (Immune C3)
TCGA-EP-A2KA	IFN-gamma Dominant (Immune C2)
TCGA-BC-A10R	Inflammatory (Immune C3)
TCGA-ZP-A9CY	Lymphocyte Depleted (Immune C4)
TCGA-2Y-A9H6	Inflammatory (Immune C3)
TCGA-RG-A7D4	IFN-gamma Dominant (Immune C2)
TCGA-DD-AADD	Lymphocyte Depleted (Immune C4)
TCGA-EP-A12J	Lymphocyte Depleted (Immune C4)
TCGA-G3-AAV5	Lymphocyte Depleted (Immune C4)
TCGA-DD-AAE3	Lymphocyte Depleted (Immune C4)
TCGA-G3-A5SI	Lymphocyte Depleted (Immune C4)
TCGA-ZP-A9CV	Lymphocyte Depleted (Immune C4)
TCGA-G3-A5SL	Inflammatory (Immune C3)
TCGA-CC-A5UC	Wound Healing (Immune C1)
TCGA-2Y-A9H9	Lymphocyte Depleted (Immune C4)
TCGA-UB-A7MF	IFN-gamma Dominant (Immune C2)
TCGA-UB-AA0U	Inflammatory (Immune C3)
TCGA-DD-AA3A	Wound Healing (Immune C1)
TCGA-DD-AAVW	Inflammatory (Immune C3)
TCGA-DD-AACF	Lymphocyte Depleted (Immune C4)
TCGA-2Y-A9GS	Lymphocyte Depleted (Immune C4)
TCGA-DD-A1EF	Inflammatory (Immune C3)
TCGA-YA-A8S7	Lymphocyte Depleted (Immune C4)
TCGA-DD-A116	Lymphocyte Depleted (Immune C4)
TCGA-CC-5261	Inflammatory (Immune C3)
TCGA-DD-AAE9	Lymphocyte Depleted (Immune C4)
TCGA-DD-A4NE	Lymphocyte Depleted (Immune C4)
TCGA-QA-A7B7	Lymphocyte Depleted (Immune C4)
TCGA-DD-AADS	Lymphocyte Depleted (Immune C4)
TCGA-XR-A8TD	IFN-gamma Dominant (Immune C2)
TCGA-G3-A25V	Inflammatory (Immune C3)
TCGA-DD-A4NI	Inflammatory (Immune C3)
TCGA-FV-A23B	Inflammatory (Immune C3)
TCGA-BC-A112	Lymphocyte Depleted (Immune C4)
TCGA-2Y-A9GY	IFN-gamma Dominant (Immune C2)
TCGA-G3-A3CK	Lymphocyte Depleted (Immune C4)
TCGA-UB-A7MD	Lymphocyte Depleted (Immune C4)
TCGA-DD-AAW2	Lymphocyte Depleted (Immune C4)
TCGA-DD-AACV	Lymphocyte Depleted (Immune C4)
TCGA-MI-A75G	Lymphocyte Depleted (Immune C4)
TCGA-ZS-A9CG	Inflammatory (Immune C3)
TCGA-BC-A10X	Inflammatory (Immune C3)
TCGA-5R-AA1C	Lymphocyte Depleted (Immune C4)
TCGA-DD-AACG	Lymphocyte Depleted (Immune C4)
TCGA-DD-A3A5	Lymphocyte Depleted (Immune C4)
TCGA-DD-A1EG	IFN-gamma Dominant (Immune C2)
TCGA-ZS-A9CF	Lymphocyte Depleted (Immune C4)
TCGA-MR-A8JO	Inflammatory (Immune C3)
TCGA-DD-A115	Inflammatory (Immune C3)
TCGA-CC-5259	Inflammatory (Immune C3)
TCGA-ED-A8O6	Inflammatory (Immune C3)
TCGA-DD-AAEE	Lymphocyte Depleted (Immune C4)
TCGA-G3-A7M6	Inflammatory (Immune C3)
TCGA-ES-A2HT	Lymphocyte Depleted (Immune C4)
TCGA-WX-AA44	Inflammatory (Immune C3)
TCGA-ZS-A9CE	Lymphocyte Depleted (Immune C4)
TCGA-FV-A2QR	Inflammatory (Immune C3)
TCGA-DD-A4NN	Inflammatory (Immune C3)
TCGA-ED-A4XI	Lymphocyte Depleted (Immune C4)
TCGA-WQ-A9G7	Wound Healing (Immune C1)
TCGA-DD-AAE0	Wound Healing (Immune C1)
TCGA-DD-AADR	Lymphocyte Depleted (Immune C4)
TCGA-DD-A39Y	Lymphocyte Depleted (Immune C4)
TCGA-DD-A73A	Inflammatory (Immune C3)
TCGA-DD-A119	Lymphocyte Depleted (Immune C4)
TCGA-DD-A1EI	Wound Healing (Immune C1)
TCGA-BC-4072	Inflammatory (Immune C3)
TCGA-ED-A7XP	Lymphocyte Depleted (Immune C4)
TCGA-DD-AACN	Inflammatory (Immune C3)
TCGA-DD-A73E	Inflammatory (Immune C3)
TCGA-XR-A8TF	Inflammatory (Immune C3)
TCGA-CC-A7II	Wound Healing (Immune C1)
TCGA-DD-AACU	Lymphocyte Depleted (Immune C4)
TCGA-5R-AA1D	Inflammatory (Immune C3)
TCGA-DD-A1EC	Inflammatory (Immune C3)
TCGA-DD-AADA	Inflammatory (Immune C3)
TCGA-G3-A6UC	Lymphocyte Depleted (Immune C4)
TCGA-DD-A4NS	Inflammatory (Immune C3)
TCGA-DD-AADI	IFN-gamma Dominant (Immune C2)
TCGA-RC-A7SK	Lymphocyte Depleted (Immune C4)
TCGA-G3-A7M7	Lymphocyte Depleted (Immune C4)
TCGA-2Y-A9H4	Lymphocyte Depleted (Immune C4)
TCGA-BC-A10S	Inflammatory (Immune C3)
TCGA-ZP-A9CZ	IFN-gamma Dominant (Immune C2)
TCGA-DD-AAEA	Lymphocyte Depleted (Immune C4)
TCGA-EP-A3RK	IFN-gamma Dominant (Immune C2)
TCGA-ZP-A9D4	Lymphocyte Depleted (Immune C4)
TCGA-RC-A7SF	Inflammatory (Immune C3)
TCGA-2Y-A9H8	IFN-gamma Dominant (Immune C2)
TCGA-5C-A9VG	Lymphocyte Depleted (Immune C4)
TCGA-2Y-A9GV	Inflammatory (Immune C3)
TCGA-DD-AACZ	IFN-gamma Dominant (Immune C2)
TCGA-K7-AAU7	Wound Healing (Immune C1)
TCGA-DD-A39X	Inflammatory (Immune C3)
TCGA-DD-AAD8	Lymphocyte Depleted (Immune C4)
TCGA-DD-AADY	Inflammatory (Immune C3)
TCGA-DD-AACB	IFN-gamma Dominant (Immune C2)
TCGA-ED-A459	Lymphocyte Depleted (Immune C4)
TCGA-ED-A7XO	IFN-gamma Dominant (Immune C2)
TCGA-XR-A8TC	Lymphocyte Depleted (Immune C4)
TCGA-G3-A3CH	Inflammatory (Immune C3)
TCGA-DD-A73F	IFN-gamma Dominant (Immune C2)
TCGA-2Y-A9GW	Inflammatory (Immune C3)
TCGA-DD-A4NL	Inflammatory (Immune C3)
TCGA-G3-AAV6	Wound Healing (Immune C1)
TCGA-DD-A4NA	Inflammatory (Immune C3)
TCGA-CC-A5UD	Lymphocyte Depleted (Immune C4)
TCGA-DD-AAVQ	IFN-gamma Dominant (Immune C2)
TCGA-DD-AADQ	Lymphocyte Depleted (Immune C4)
TCGA-CC-A123	Lymphocyte Depleted (Immune C4)
TCGA-DD-AAVR	Inflammatory (Immune C3)
TCGA-DD-A3A3	Lymphocyte Depleted (Immune C4)
TCGA-DD-AAD2	Inflammatory (Immune C3)
TCGA-DD-A1EB	Lymphocyte Depleted (Immune C4)
TCGA-DD-AACO	Lymphocyte Depleted (Immune C4)
TCGA-CC-A7IE	IFN-gamma Dominant (Immune C2)
TCGA-MI-A75C	Lymphocyte Depleted (Immune C4)
TCGA-DD-AACJ	Lymphocyte Depleted (Immune C4)
TCGA-UB-AA0V	Inflammatory (Immune C3)
TCGA-CC-5260	Inflammatory (Immune C3)
TCGA-DD-A1ED	Inflammatory (Immune C3)
TCGA-ED-A627	Inflammatory (Immune C3)
TCGA-MR-A520	Lymphocyte Depleted (Immune C4)
TCGA-DD-A4NJ	Inflammatory (Immune C3)
TCGA-DD-AAD6	Lymphocyte Depleted (Immune C4)
TCGA-DD-AAE1	Lymphocyte Depleted (Immune C4)
TCGA-CC-A3MA	Wound Healing (Immune C1)
TCGA-DD-AACW	Lymphocyte Depleted (Immune C4)
TCGA-BC-A217	IFN-gamma Dominant (Immune C2)
TCGA-DD-AAW0	Inflammatory (Immune C3)
TCGA-BC-A69H	Lymphocyte Depleted (Immune C4)
TCGA-DD-AADV	Lymphocyte Depleted (Immune C4)
TCGA-DD-AAE2	Inflammatory (Immune C3)
TCGA-2Y-A9GZ	Inflammatory (Immune C3)
TCGA-DD-AAVU	Lymphocyte Depleted (Immune C4)
TCGA-DD-AAEG	Lymphocyte Depleted (Immune C4)
TCGA-FV-A3I1	Inflammatory (Immune C3)
TCGA-DD-AACS	Lymphocyte Depleted (Immune C4)
TCGA-DD-AAVX	Lymphocyte Depleted (Immune C4)
TCGA-4R-AA8I	Lymphocyte Depleted (Immune C4)
TCGA-G3-A5SK	Lymphocyte Depleted (Immune C4)
TCGA-DD-A4NO	Inflammatory (Immune C3)
TCGA-CC-A7IL	Lymphocyte Depleted (Immune C4)
TCGA-BD-A2L6	Lymphocyte Depleted (Immune C4)
TCGA-G3-AAV0	Inflammatory (Immune C3)
TCGA-DD-AAEK	Inflammatory (Immune C3)
TCGA-ZS-A9CD	Inflammatory (Immune C3)
TCGA-MI-A75I	Lymphocyte Depleted (Immune C4)
TCGA-K7-A5RG	IFN-gamma Dominant (Immune C2)
TCGA-CC-A3MB	Lymphocyte Depleted (Immune C4)
TCGA-DD-AAD0	Lymphocyte Depleted (Immune C4)
TCGA-DD-A3A1	Lymphocyte Depleted (Immune C4)
TCGA-CC-A3MC	Inflammatory (Immune C3)
TCGA-KR-A7K7	IFN-gamma Dominant (Immune C2)
TCGA-CC-A8HV	Lymphocyte Depleted (Immune C4)
TCGA-FV-A3R2	Lymphocyte Depleted (Immune C4)
TCGA-DD-AAW3	Lymphocyte Depleted (Immune C4)
TCGA-DD-AAE4	IFN-gamma Dominant (Immune C2)
TCGA-DD-AADU	Inflammatory (Immune C3)
TCGA-G3-A25U	Lymphocyte Depleted (Immune C4)
TCGA-DD-AAVP	Inflammatory (Immune C3)
TCGA-FV-A2QQ	Inflammatory (Immune C3)
TCGA-G3-A25Y	IFN-gamma Dominant (Immune C2)
TCGA-PD-A5DF	Lymphocyte Depleted (Immune C4)
TCGA-DD-AACH	Lymphocyte Depleted (Immune C4)
TCGA-DD-AADN	IFN-gamma Dominant (Immune C2)
TCGA-ED-A8O5	Inflammatory (Immune C3)
TCGA-CC-A3M9	IFN-gamma Dominant (Immune C2)
TCGA-DD-A4NG	Inflammatory (Immune C3)
TCGA-GJ-A9DB	Inflammatory (Immune C3)
TCGA-DD-AAEH	Inflammatory (Immune C3)
TCGA-ZP-A9D0	Inflammatory (Immune C3)
TCGA-DD-A3A7	Inflammatory (Immune C3)
TCGA-DD-AAD5	Lymphocyte Depleted (Immune C4)
TCGA-DD-AACE	Lymphocyte Depleted (Immune C4)
TCGA-DD-A4NB	Inflammatory (Immune C3)
TCGA-DD-AACX	Lymphocyte Depleted (Immune C4)
TCGA-CC-5264	Wound Healing (Immune C1)
TCGA-2Y-A9HA	Lymphocyte Depleted (Immune C4)
TCGA-2Y-A9GX	Inflammatory (Immune C3)
TCGA-RC-A7SB	Lymphocyte Depleted (Immune C4)
TCGA-BC-A10T	Wound Healing (Immune C1)
TCGA-BC-A10Z	Lymphocyte Depleted (Immune C4)
TCGA-NI-A4U2	Lymphocyte Depleted (Immune C4)
TCGA-DD-A4NP	Lymphocyte Depleted (Immune C4)
TCGA-G3-A7M9	Wound Healing (Immune C1)
TCGA-ED-A82E	Inflammatory (Immune C3)
TCGA-CC-A7IF	Lymphocyte Depleted (Immune C4)
TCGA-O8-A75V	Inflammatory (Immune C3)
TCGA-DD-A1EK	Inflammatory (Immune C3)
TCGA-GJ-A3OU	Inflammatory (Immune C3)
TCGA-DD-AADP	Inflammatory (Immune C3)
TCGA-DD-A11A	Lymphocyte Depleted (Immune C4)
TCGA-UB-A7MC	Lymphocyte Depleted (Immune C4)
TCGA-DD-A4NF	Lymphocyte Depleted (Immune C4)
TCGA-CC-A7IJ	IFN-gamma Dominant (Immune C2)
TCGA-DD-A1EH	Inflammatory (Immune C3)
TCGA-K7-A5RF	Lymphocyte Depleted (Immune C4)
TCGA-5C-A9VH	Lymphocyte Depleted (Immune C4)
TCGA-G3-A5SJ	Wound Healing (Immune C1)
TCGA-CC-5262	IFN-gamma Dominant (Immune C2)
TCGA-LG-A9QD	Lymphocyte Depleted (Immune C4)
TCGA-5R-AAAM	Inflammatory (Immune C3)
TCGA-BD-A3EP	Inflammatory (Immune C3)
TCGA-ED-A7PY	Inflammatory (Immune C3)
TCGA-WQ-AB4B	Lymphocyte Depleted (Immune C4)
TCGA-2Y-A9H1	Lymphocyte Depleted (Immune C4)
TCGA-BC-A8YO	Lymphocyte Depleted (Immune C4)
TCGA-BC-A110	Inflammatory (Immune C3)
TCGA-DD-AAVZ	Lymphocyte Depleted (Immune C4)
TCGA-2Y-A9H0	IFN-gamma Dominant (Immune C2)
TCGA-BC-A5W4	Lymphocyte Depleted (Immune C4)
TCGA-DD-A3A9	Inflammatory (Immune C3)
TCGA-CC-A7IG	Wound Healing (Immune C1)
TCGA-G3-A5SM	Inflammatory (Immune C3)
TCGA-DD-A1EL	Lymphocyte Depleted (Immune C4)
TCGA-CC-A9FW	Inflammatory (Immune C3)
TCGA-DD-A4NH	Inflammatory (Immune C3)
TCGA-G3-A7M5	Lymphocyte Depleted (Immune C4)
TCGA-ES-A2HS	Inflammatory (Immune C3)
TCGA-FV-A4ZP	Lymphocyte Depleted (Immune C4)
TCGA-DD-AACP	Wound Healing (Immune C1)
TCGA-WX-AA46	Inflammatory (Immune C3)
TCGA-MI-A75E	Inflammatory (Immune C3)
TCGA-BC-4073	IFN-gamma Dominant (Immune C2)
TCGA-DD-AADB	IFN-gamma Dominant (Immune C2)
TCGA-ED-A5KG	IFN-gamma Dominant (Immune C2)
TCGA-HP-A5N0	Inflammatory (Immune C3)
TCGA-DD-AADF	Lymphocyte Depleted (Immune C4)
TCGA-CC-A7IK	Lymphocyte Depleted (Immune C4)
TCGA-3K-AAZ8	Lymphocyte Depleted (Immune C4)
TCGA-CC-A8HU	Lymphocyte Depleted (Immune C4)
TCGA-G3-A25T	Wound Healing (Immune C1)
TCGA-G3-A3CI	Inflammatory (Immune C3)
TCGA-CC-5258	Lymphocyte Depleted (Immune C4)
