# Supplementary material for: Cuproptosis regulator-mediated patterns associated with immune inﬁltration features and construction of cuproptosis-related signatures to guide immunotherapy
Source: Front Immunol. 2022 Sep 29;13:945516. doi: 10.3389/fimmu.2022.945516 (PMC9559227; doi:10.3389/fimmu.2022.945516)
Supplement: Supplementary file 12 [file Table_6.xlsx]

## Sheet: Table S6-The RNAss values of th
sample	RNAss
TCGA-02-0047	0.239843
TCGA-02-0055	0.18783
TCGA-02-2483	0.408749
TCGA-02-2485	0.349145
TCGA-02-2486	0.249841
TCGA-04-1348	0.574147
TCGA-04-1357	0.381039
TCGA-04-1362	0.402316
TCGA-04-1364	0.555929
TCGA-04-1365	0.512914
TCGA-04-1514	0.418371
TCGA-04-1519	0.447336
TCGA-05-4244	0.363073
TCGA-05-4249	0.319605
TCGA-05-4250	0.372355
TCGA-05-4382	0.239002
TCGA-05-4384	0.263331
TCGA-05-4389	0.419322
TCGA-05-4390	0.371113
TCGA-05-4395	0.409757
TCGA-05-4396	0.285216
TCGA-05-4397	0.472307
TCGA-05-4398	0.341077
TCGA-05-4402	0.27336
TCGA-05-4403	0.263949
TCGA-05-4405	0.249853
TCGA-05-4410	0.350572
TCGA-05-4415	0.51383
TCGA-05-4417	0.242898
TCGA-05-4418	0.376765
TCGA-05-4420	0.39578
TCGA-05-4422	0.378743
TCGA-05-4424	0.373761
TCGA-05-4425	0.31136
TCGA-05-4426	0.290718
TCGA-05-4427	0.348212
TCGA-05-4430	0.237131
TCGA-05-4432	0.354357
TCGA-05-4433	0.334355
TCGA-05-4434	0.324555
TCGA-05-5423	0.338701
TCGA-05-5425	0.381064
TCGA-05-5428	0.470825
TCGA-05-5429	0.354147
TCGA-05-5715	0.320465
TCGA-06-0125	0.290712
TCGA-06-0125	0.214938
TCGA-06-0129	0.42025
TCGA-06-0130	0.229151
TCGA-06-0132	0.272068
TCGA-06-0138	0.25192
TCGA-06-0141	0.23405
TCGA-06-0152	0.299278
TCGA-06-0156	0.251861
TCGA-06-0156	0.281116
TCGA-06-0157	0.31093
TCGA-06-0158	0.243398
TCGA-06-0168	0.310621
TCGA-06-0171	0.180339
TCGA-06-0174	0.353419
TCGA-06-0178	0.393702
TCGA-06-0184	0.261613
TCGA-06-0187	0.298758
TCGA-06-0190	0.177315
TCGA-06-0190	0.15189
TCGA-06-0210	0.205321
TCGA-06-0210	0.241576
TCGA-06-0211	0.273362
TCGA-06-0211	0.356912
TCGA-06-0211	0.242382
TCGA-06-0219	0.368071
TCGA-06-0221	0.417139
TCGA-06-0238	0.371149
TCGA-06-0644	0.230865
TCGA-06-0645	0.223213
TCGA-06-0646	0.28228
TCGA-06-0649	0.200798
TCGA-06-0675	0.401431
TCGA-06-0678	0.362409
TCGA-06-0680	0.401086
TCGA-06-0681	0.379669
TCGA-06-0686	0.335177
TCGA-06-0743	0.249292
TCGA-06-0744	0.314464
TCGA-06-0745	0.28364
TCGA-06-0747	0.264925
TCGA-06-0749	0.298258
TCGA-06-0750	0.204947
TCGA-06-0878	0.234663
TCGA-06-0882	0.229519
TCGA-06-1804	0.278959
TCGA-06-2557	0.311573
TCGA-06-2558	0.328075
TCGA-06-2559	0.315554
TCGA-06-2561	0.263753
TCGA-06-2562	0.228228
TCGA-06-2563	0.32378
TCGA-06-2564	0.260515
TCGA-06-2565	0.277819
TCGA-06-2567	0.312989
TCGA-06-2569	0.225761
TCGA-06-2570	0.317852
TCGA-06-5408	0.315353
TCGA-06-5410	0.224241
TCGA-06-5411	0.342629
TCGA-06-5412	0.244185
TCGA-06-5413	0.331728
TCGA-06-5414	0.286167
TCGA-06-5415	0.295523
TCGA-06-5416	0.379066
TCGA-06-5417	0.415285
TCGA-06-5418	0.253208
TCGA-06-5856	0.337856
TCGA-06-5858	0.294418
TCGA-06-5859	0.338944
TCGA-06-AABW	0.364713
TCGA-08-0386	0.325904
TCGA-09-0364	0.501753
TCGA-09-0366	0.34311
TCGA-09-0367	0.444804
TCGA-09-0369	0.38825
TCGA-09-1659	0.408904
TCGA-09-1662	0.46216
TCGA-09-1666	0.45006
TCGA-09-1667	0.461884
TCGA-09-1668	0.383789
TCGA-09-1669	0.458885
TCGA-09-1670	0.490396
TCGA-09-1673	0.396227
TCGA-09-1674	0.472309
TCGA-09-2044	0.541416
TCGA-09-2045	0.358062
TCGA-09-2048	0.451507
TCGA-09-2051	0.512094
TCGA-09-2054	0.31684
TCGA-10-0928	0.474146
TCGA-10-0936	0.467438
TCGA-12-0616	0.360812
TCGA-12-0618	0.326287
TCGA-12-0619	0.260668
TCGA-12-0821	0.305004
TCGA-12-1597	0.340443
TCGA-12-3650	0.37426
TCGA-12-3652	0.33941
TCGA-12-3653	0.373504
TCGA-12-5295	0.37073
TCGA-12-5299	0.300636
TCGA-13-0730	0.368925
TCGA-13-0799	0.608954
TCGA-13-0800	0.456685
TCGA-13-0801	0.529018
TCGA-13-0890	0.364122
TCGA-13-0893	0.469916
TCGA-13-0897	0.413507
TCGA-13-0899	0.379944
TCGA-13-0913	0.466753
TCGA-13-0916	0.50924
TCGA-13-0920	0.508403
TCGA-13-0924	0.466516
TCGA-13-1403	0.368975
TCGA-13-1405	0.332303
TCGA-13-1410	0.42439
TCGA-13-1411	0.322332
TCGA-13-1481	0.321481
TCGA-13-1489	0.503412
TCGA-13-1497	0.460553
TCGA-13-1498	0.438671
TCGA-13-1505	0.345893
TCGA-13-1506	0.586456
TCGA-13-1507	0.399802
TCGA-13-1511	0.390609
TCGA-13-1512	0.449416
TCGA-13-2060	0.512708
TCGA-13-A5FT	0.549735
TCGA-14-0736	0.290179
TCGA-14-0781	0.144216
TCGA-14-0787	0.314191
TCGA-14-0789	0.190038
TCGA-14-0790	0.341124
TCGA-14-0817	0.331725
TCGA-14-0871	0.385305
TCGA-14-1034	0.300397
TCGA-14-1034	0.389707
TCGA-14-1402	0.320177
TCGA-14-1823	0.310961
TCGA-14-1825	0.413386
TCGA-14-1829	0.34491
TCGA-14-2554	0.290475
TCGA-15-0742	0.341141
TCGA-15-1444	0.310311
TCGA-16-0846	0.336219
TCGA-16-1045	0.209552
TCGA-18-3406	0.363125
TCGA-18-3407	0.341714
TCGA-18-3408	0.410138
TCGA-18-3410	0.48246
TCGA-18-3411	0.474658
TCGA-18-3412	0.494167
TCGA-18-3414	0.35819
TCGA-18-3415	0.390909
TCGA-18-3416	0.532918
TCGA-18-3417	0.317357
TCGA-18-3419	0.495928
TCGA-18-3421	0.505631
TCGA-18-4083	0.494434
TCGA-18-4086	0.413123
TCGA-18-4721	0.452389
TCGA-18-5592	0.462488
TCGA-19-0957	0.291043
TCGA-19-1389	0.204872
TCGA-19-1390	0.386857
TCGA-19-1787	0.38078
TCGA-19-2619	0.27496
TCGA-19-2620	0.212531
TCGA-19-2624	0.360016
TCGA-19-2625	0.248772
TCGA-19-2629	0.3477
TCGA-19-4065	0.252873
TCGA-19-4065	0.234885
TCGA-19-5960	0.413504
TCGA-20-1682	0.401197
TCGA-20-1683	0.400753
TCGA-20-1684	0.51059
TCGA-20-1685	0.536347
TCGA-20-1687	0.376029
TCGA-21-1071	0.411395
TCGA-21-1072	0.458199
TCGA-21-1075	0.516057
TCGA-21-1076	0.312322
TCGA-21-1076	0.331811
TCGA-21-1079	0.299624
TCGA-21-1080	0.487925
TCGA-21-1081	0.436402
TCGA-21-1082	0.397065
TCGA-21-5782	0.352997
TCGA-21-5783	0.360761
TCGA-21-5784	0.292967
TCGA-21-5786	0.396022
TCGA-21-5787	0.470877
TCGA-22-0940	0.396561
TCGA-22-0944	0.501685
TCGA-22-1000	0.164431
TCGA-22-1002	0.303235
TCGA-22-1005	0.25755
TCGA-22-1011	0.362922
TCGA-22-1012	0.521707
TCGA-22-1016	0.25232
TCGA-22-1017	0.424261
TCGA-22-4591	0.466278
TCGA-22-4593	0.381488
TCGA-22-4593	0.216541
TCGA-22-4594	0.379727
TCGA-22-4595	0.38875
TCGA-22-4596	0.229027
TCGA-22-4599	0.483768
TCGA-22-4601	0.404204
TCGA-22-4604	0.390652
TCGA-22-4605	0.276518
TCGA-22-4607	0.417375
TCGA-22-4609	0.297891
TCGA-22-4609	0.173913
TCGA-22-4613	0.518898
TCGA-22-5471	0.487182
TCGA-22-5471	0.170084
TCGA-22-5472	0.315795
TCGA-22-5472	0.169429
TCGA-22-5473	0.425102
TCGA-22-5474	0.433662
TCGA-22-5477	0.480088
TCGA-22-5478	0.306206
TCGA-22-5478	0.194619
TCGA-22-5479	0.455938
TCGA-22-5480	0.412988
TCGA-22-5481	0.617256
TCGA-22-5481	0.178431
TCGA-22-5482	0.359485
TCGA-22-5482	0.103367
TCGA-22-5483	0.444042
TCGA-22-5483	0.222228
TCGA-22-5485	0.471892
TCGA-22-5489	0.373334
TCGA-22-5489	0.169198
TCGA-22-5491	0.552848
TCGA-22-5491	0.150675
TCGA-22-5492	0.342272
TCGA-22-A5C4	0.414989
TCGA-23-1023	0.347487
TCGA-23-1023	0.33717
TCGA-23-1026	0.394819
TCGA-23-1027	0.432116
TCGA-23-1029	0.454411
TCGA-23-1109	0.375182
TCGA-23-1111	0.368727
TCGA-23-1114	0.310232
TCGA-23-1120	0.420863
TCGA-23-1122	0.419304
TCGA-23-1123	0.492944
TCGA-23-1809	0.440252
TCGA-23-2077	0.393423
TCGA-23-2078	0.342568
TCGA-23-2081	0.359157
TCGA-23-2084	0.499586
TCGA-24-0975	0.324507
TCGA-24-1103	0.512108
TCGA-24-1413	0.413054
TCGA-24-1416	0.44089
TCGA-24-1417	0.424011
TCGA-24-1418	0.373452
TCGA-24-1419	0.433857
TCGA-24-1423	0.363531
TCGA-24-1424	0.384884
TCGA-24-1425	0.284983
TCGA-24-1427	0.306785
TCGA-24-1428	0.500617
TCGA-24-1430	0.388929
TCGA-24-1434	0.252441
TCGA-24-1435	0.35873
TCGA-24-1436	0.428003
TCGA-24-1463	0.337833
TCGA-24-1467	0.434236
TCGA-24-1469	0.508511
TCGA-24-1474	0.558504
TCGA-24-1544	0.412934
TCGA-24-1545	0.316398
TCGA-24-1546	0.267795
TCGA-24-1548	0.574125
TCGA-24-1549	0.451547
TCGA-24-1550	0.266602
TCGA-24-1551	0.495648
TCGA-24-1552	0.435161
TCGA-24-1553	0.355635
TCGA-24-1555	0.545627
TCGA-24-1556	0.502443
TCGA-24-1557	0.458202
TCGA-24-1558	0.511948
TCGA-24-1560	0.470896
TCGA-24-1562	0.388234
TCGA-24-1563	0.317358
TCGA-24-1564	0.285419
TCGA-24-1567	0.497386
TCGA-24-1603	0.478667
TCGA-24-1604	0.438744
TCGA-24-1616	0.497295
TCGA-24-1842	0.490088
TCGA-24-1843	0.511974
TCGA-24-1844	0.399447
TCGA-24-1846	0.478917
TCGA-24-1847	0.359366
TCGA-24-1849	0.250139
TCGA-24-1850	0.409075
TCGA-24-1924	0.498378
TCGA-24-1928	0.353588
TCGA-24-1930	0.339431
TCGA-24-2019	0.465336
TCGA-24-2020	0.494846
TCGA-24-2023	0.462825
TCGA-24-2024	0.330022
TCGA-24-2026	0.441719
TCGA-24-2027	0.437483
TCGA-24-2033	0.401075
TCGA-24-2035	0.236024
TCGA-24-2038	0.301854
TCGA-24-2254	0.297208
TCGA-24-2261	0.454968
TCGA-24-2262	0.349587
TCGA-24-2267	0.411464
TCGA-24-2271	0.344863
TCGA-24-2281	0.469479
TCGA-24-2288	0.371628
TCGA-24-2289	0.308747
TCGA-24-2290	0.509136
TCGA-24-2293	0.236853
TCGA-24-2297	0.383134
TCGA-24-2298	0.331991
TCGA-25-1312	0.418371
TCGA-25-1313	0.34917
TCGA-25-1314	0.409855
TCGA-25-1315	0.461075
TCGA-25-1316	0.403676
TCGA-25-1317	0.360644
TCGA-25-1318	0.339695
TCGA-25-1319	0.449843
TCGA-25-1320	0.34036
TCGA-25-1321	0.39961
TCGA-25-1322	0.422978
TCGA-25-1323	0.397937
TCGA-25-1324	0.493778
TCGA-25-1326	0.370473
TCGA-25-1328	0.238806
TCGA-25-1329	0.357758
TCGA-25-1623	0.349172
TCGA-25-1625	0.366276
TCGA-25-1626	0.201829
TCGA-25-1627	0.46313
TCGA-25-1628	0.320507
TCGA-25-1630	0.400683
TCGA-25-1631	0.39631
TCGA-25-1632	0.359303
TCGA-25-1633	0.262151
TCGA-25-1634	0.441303
TCGA-25-1635	0.363593
TCGA-25-1870	0.373085
TCGA-25-1871	0.482642
TCGA-25-2042	0.159957
TCGA-25-2391	0.45878
TCGA-25-2392	0.39006
TCGA-25-2393	0.556876
TCGA-25-2396	0.463783
TCGA-25-2397	0.412594
TCGA-25-2398	0.260552
TCGA-25-2399	0.419086
TCGA-25-2400	0.512502
TCGA-25-2401	0.3789
TCGA-25-2404	0.32823
TCGA-25-2409	0.343153
TCGA-26-1442	0.301937
TCGA-26-5132	0.288
TCGA-26-5133	0.384179
TCGA-26-5134	0.336075
TCGA-26-5135	0.283045
TCGA-26-5136	0.322006
TCGA-26-5139	0.247994
TCGA-27-1830	0.21773
TCGA-27-1831	0.357211
TCGA-27-1832	0.240376
TCGA-27-1834	0.261966
TCGA-27-1835	0.342673
TCGA-27-1837	0.331587
TCGA-27-2519	0.321821
TCGA-27-2521	0.371605
TCGA-27-2523	0.375565
TCGA-27-2524	0.307634
TCGA-27-2526	0.379364
TCGA-27-2528	0.286747
TCGA-28-1747	0.353672
TCGA-28-1753	0.258225
TCGA-28-2499	0.287453
TCGA-28-2509	0.306046
TCGA-28-2510	0.300638
TCGA-28-2513	0.193742
TCGA-28-2514	0.302002
TCGA-28-5204	0.371776
TCGA-28-5207	0.302424
TCGA-28-5208	0.330644
TCGA-28-5209	0.328311
TCGA-28-5213	0.253394
TCGA-28-5215	0.300235
TCGA-28-5216	0.279298
TCGA-28-5218	0.18855
TCGA-28-5220	0.369696
TCGA-29-1688	0.482017
TCGA-29-1690	0.276884
TCGA-29-1691	0.500671
TCGA-29-1693	0.370019
TCGA-29-1694	0.341716
TCGA-29-1695	0.395984
TCGA-29-1696	0.446336
TCGA-29-1697	0.547261
TCGA-29-1698	0.391208
TCGA-29-1699	0.467398
TCGA-29-1701	0.492502
TCGA-29-1702	0.413472
TCGA-29-1703	0.424929
TCGA-29-1705	0.394953
TCGA-29-1710	0.323505
TCGA-29-1711	0.382727
TCGA-29-1761	0.583335
TCGA-29-1762	0.521952
TCGA-29-1763	0.321128
TCGA-29-1770	0.355485
TCGA-29-1770	0.3928
TCGA-29-1776	0.380861
TCGA-29-1778	0.402025
TCGA-29-1781	0.499212
TCGA-29-1783	0.335824
TCGA-29-1784	0.491836
TCGA-29-1785	0.446739
TCGA-29-2414	0.368128
TCGA-29-2414	0.465674
TCGA-29-2425	0.465644
TCGA-29-2427	0.431253
TCGA-29-2428	0.401627
TCGA-29-A5NZ	0.350539
TCGA-2A-A8VL	0.270342
TCGA-2A-A8VO	0.290117
TCGA-2A-A8VT	0.345723
TCGA-2A-A8VV	0.301081
TCGA-2A-A8VX	0.36484
TCGA-2A-A8W1	0.456226
TCGA-2A-A8W3	0.338623
TCGA-2A-AAYF	0.352523
TCGA-2A-AAYO	0.290664
TCGA-2A-AAYU	0.317882
TCGA-2E-A9G8	0.518853
TCGA-2F-A9KO	0.382784
TCGA-2F-A9KP	0.489702
TCGA-2F-A9KQ	0.35467
TCGA-2F-A9KR	0.35763
TCGA-2F-A9KT	0.363458
TCGA-2F-A9KW	0.436324
TCGA-2G-AAEW	0.723536
TCGA-2G-AAEX	0.748858
TCGA-2G-AAF1	0.697505
TCGA-2G-AAF4	0.760405
TCGA-2G-AAF6	0.77188
TCGA-2G-AAF8	0.762578
TCGA-2G-AAFG	0.73667
TCGA-2G-AAFG	0.685335
TCGA-2G-AAFH	0.717009
TCGA-2G-AAFI	0.731676
TCGA-2G-AAFJ	0.174396
TCGA-2G-AAFL	0.631836
TCGA-2G-AAFM	0.805988
TCGA-2G-AAFN	0.889938
TCGA-2G-AAFO	0.659063
TCGA-2G-AAFV	0.389209
TCGA-2G-AAFY	0.735285
TCGA-2G-AAFZ	0.393388
TCGA-2G-AAG0	0.884063
TCGA-2G-AAG3	0.430043
TCGA-2G-AAG5	0.0638929
TCGA-2G-AAG6	0.0950741
TCGA-2G-AAG7	0.904614
TCGA-2G-AAG8	0.749942
TCGA-2G-AAG9	0.717945
TCGA-2G-AAGA	0.85283
TCGA-2G-AAGC	0.689097
TCGA-2G-AAGE	0.784277
TCGA-2G-AAGF	0.654953
TCGA-2G-AAGG	0.377867
TCGA-2G-AAGI	0.403852
TCGA-2G-AAGI	0.728751
TCGA-2G-AAGJ	0.816821
TCGA-2G-AAGK	0.746864
TCGA-2G-AAGM	0.415603
TCGA-2G-AAGN	0.869774
TCGA-2G-AAGO	0.927033
TCGA-2G-AAGP	0.399577
TCGA-2G-AAGS	0.675419
TCGA-2G-AAGT	0.423648
TCGA-2G-AAGV	0.148138
TCGA-2G-AAGW	0.951326
TCGA-2G-AAGX	0.239769
TCGA-2G-AAGY	0.183662
TCGA-2G-AAGY	0.784208
TCGA-2G-AAGZ	0.667897
TCGA-2G-AAH0	0.77295
TCGA-2G-AAH2	0.317339
TCGA-2G-AAH3	0.688172
TCGA-2G-AAH4	0.232351
TCGA-2G-AAH8	0.828313
TCGA-2G-AAHA	0.66738
TCGA-2G-AAHC	0.65689
TCGA-2G-AAHG	0.755842
TCGA-2G-AAHL	0.770886
TCGA-2G-AAHN	0.62806
TCGA-2G-AAHP	0.802661
TCGA-2G-AAHP	0.709816
TCGA-2G-AAHT	0.735474
TCGA-2G-AAKD	0.829945
TCGA-2G-AAKG	0.66343
TCGA-2G-AAKG	0.659737
TCGA-2G-AAKH	0.781097
TCGA-2G-AAKL	0.850228
TCGA-2G-AAKM	0.731723
TCGA-2G-AAKO	0.685832
TCGA-2G-AAKO	0.590964
TCGA-2G-AAL5	0.291936
TCGA-2G-AAL7	0.896908
TCGA-2G-AALF	0.44571
TCGA-2G-AALG	0.215117
TCGA-2G-AALN	0.568716
TCGA-2G-AALO	0.177718
TCGA-2G-AALP	0.775864
TCGA-2G-AALQ	0.222468
TCGA-2G-AALR	0.276609
TCGA-2G-AALS	0.583348
TCGA-2G-AALT	0.233184
TCGA-2G-AALW	0.17333
TCGA-2G-AALX	0.151983
TCGA-2G-AALY	0.666193
TCGA-2G-AALZ	0.0829963
TCGA-2G-AAM2	0.974502
TCGA-2G-AAM3	0.126182
TCGA-2G-AAM4	1
TCGA-2H-A9GF	0.45852
TCGA-2H-A9GG	0.306715
TCGA-2H-A9GH	0.47013
TCGA-2H-A9GI	0.514881
TCGA-2H-A9GJ	0.475206
TCGA-2H-A9GK	0.358196
TCGA-2H-A9GL	0.443036
TCGA-2H-A9GM	0.426269
TCGA-2H-A9GN	0.535998
TCGA-2H-A9GO	0.534841
TCGA-2H-A9GQ	0.487822
TCGA-2H-A9GR	0.414143
TCGA-2J-AAB1	0.220158
TCGA-2J-AAB4	0.190189
TCGA-2J-AAB6	0.210653
TCGA-2J-AAB8	0.192543
TCGA-2J-AAB9	0.169545
TCGA-2J-AABA	0.149897
TCGA-2J-AABE	0.147201
TCGA-2J-AABF	0.229143
TCGA-2J-AABH	0.220342
TCGA-2J-AABI	0.252516
TCGA-2J-AABK	0.269501
TCGA-2J-AABO	0.153398
TCGA-2J-AABP	0.287845
TCGA-2J-AABR	0.151691
TCGA-2J-AABT	0.136038
TCGA-2J-AABU	0.182376
TCGA-2J-AABV	0.33162
TCGA-2K-A9WE	0.214662
TCGA-2L-AAQA	0.279218
TCGA-2L-AAQE	0.237594
TCGA-2L-AAQI	0.235589
TCGA-2L-AAQJ	0.234705
TCGA-2L-AAQL	0.20492
TCGA-2V-A95S	0.402031
TCGA-2W-A8YY	0.484763
TCGA-2X-A9D5	0.662616
TCGA-2X-A9D6	0.625886
TCGA-2Y-A9GS	0.442297
TCGA-2Y-A9GT	0.300768
TCGA-2Y-A9GU	0.375268
TCGA-2Y-A9GV	0.310258
TCGA-2Y-A9GW	0.325595
TCGA-2Y-A9GX	0.256915
TCGA-2Y-A9GY	0.467311
TCGA-2Y-A9GZ	0.398377
TCGA-2Y-A9H0	0.512639
TCGA-2Y-A9H1	0.428315
TCGA-2Y-A9H2	0.373168
TCGA-2Y-A9H3	0.343728
TCGA-2Y-A9H4	0.444588
TCGA-2Y-A9H5	0.302689
TCGA-2Y-A9H6	0.272553
TCGA-2Y-A9H7	0.415275
TCGA-2Y-A9H8	0.434945
TCGA-2Y-A9H9	0.390973
TCGA-2Y-A9HA	0.410491
TCGA-2Y-A9HB	0.378926
TCGA-2Z-A9J1	0.247949
TCGA-2Z-A9J2	0.388138
TCGA-2Z-A9J3	0.32784
TCGA-2Z-A9J5	0.268892
TCGA-2Z-A9J6	0.274305
TCGA-2Z-A9J7	0.318643
TCGA-2Z-A9J8	0.349274
TCGA-2Z-A9J9	0.18209
TCGA-2Z-A9JD	0.31808
TCGA-2Z-A9JE	0.285379
TCGA-2Z-A9JG	0.253261
TCGA-2Z-A9JI	0.305221
TCGA-2Z-A9JJ	0.22051
TCGA-2Z-A9JK	0.185574
TCGA-2Z-A9JL	0.217388
TCGA-2Z-A9JM	0.257311
TCGA-2Z-A9JN	0.317712
TCGA-2Z-A9JO	0.296471
TCGA-2Z-A9JP	0.283043
TCGA-2Z-A9JQ	0.29601
TCGA-2Z-A9JR	0.229224
TCGA-2Z-A9JS	0.225541
TCGA-2Z-A9JT	0.319798
TCGA-30-1718	0.416196
TCGA-30-1855	0.386821
TCGA-30-1857	0.325526
TCGA-30-1860	0.492649
TCGA-30-1861	0.329609
TCGA-30-1862	0.34329
TCGA-30-1891	0.348267
TCGA-31-1944	0.403548
TCGA-31-1946	0.378692
TCGA-31-1951	0.342496
TCGA-31-1953	0.372384
TCGA-31-1956	0.34914
TCGA-31-1959	0.314859
TCGA-32-1970	0.344886
TCGA-32-1980	0.262616
TCGA-32-1982	0.219505
TCGA-32-2615	0.216522
TCGA-32-2616	0.344147
TCGA-32-2632	0.310858
TCGA-32-2634	0.359857
TCGA-32-2638	0.222595
TCGA-32-4213	0.262515
TCGA-32-5222	0.341515
TCGA-33-4532	0.565957
TCGA-33-4533	0.297832
TCGA-33-4538	0.477602
TCGA-33-4547	0.32395
TCGA-33-4566	0.525269
TCGA-33-4582	0.537444
TCGA-33-4583	0.581852
TCGA-33-4586	0.403914
TCGA-33-4587	0.548192
TCGA-33-4587	0.182764
TCGA-33-4589	0.479944
TCGA-33-6738	0.460138
TCGA-33-A4WN	0.490429
TCGA-33-A5GW	0.458652
TCGA-33-AAS8	0.441844
TCGA-33-AASB	0.476157
TCGA-33-AASD	0.353393
TCGA-33-AASI	0.440615
TCGA-33-AASJ	0.589981
TCGA-33-AASL	0.493541
TCGA-34-2596	0.391045
TCGA-34-2600	0.381223
TCGA-34-2608	0.210011
TCGA-34-5231	0.538801
TCGA-34-5232	0.423824
TCGA-34-5234	0.266581
TCGA-34-5236	0.373761
TCGA-34-5239	0.33026
TCGA-34-5240	0.451933
TCGA-34-5241	0.325503
TCGA-34-5927	0.474897
TCGA-34-5928	0.270378
TCGA-34-5929	0.430445
TCGA-34-7107	0.427171
TCGA-34-7107	0.12677
TCGA-34-8454	0.349895
TCGA-34-8454	0.0884794
TCGA-34-8455	0.335436
TCGA-34-8456	0.367338
TCGA-34-A5IX	0.455825
TCGA-35-3615	0.358479
TCGA-35-4122	0.422752
TCGA-35-4123	0.3774
TCGA-35-5375	0.458493
TCGA-36-1568	0.373498
TCGA-36-1569	0.31825
TCGA-36-1570	0.489737
TCGA-36-1571	0.493345
TCGA-36-1574	0.462716
TCGA-36-1575	0.475777
TCGA-36-1576	0.305916
TCGA-36-1577	0.476876
TCGA-36-1578	0.462814
TCGA-36-1580	0.30252
TCGA-36-1581	0.466422
TCGA-37-3783	0.478462
TCGA-37-3789	0.425008
TCGA-37-3792	0.422962
TCGA-37-4129	0.348437
TCGA-37-4130	0.475751
TCGA-37-4132	0.469656
TCGA-37-4133	0.499408
TCGA-37-4135	0.529933
TCGA-37-4141	0.458618
TCGA-37-5819	0.512084
TCGA-37-A5EL	0.426888
TCGA-37-A5EM	0.353609
TCGA-37-A5EN	0.489555
TCGA-38-4625	0.491011
TCGA-38-4625	0.188561
TCGA-38-4626	0.218153
TCGA-38-4626	0.223015
TCGA-38-4627	0.126212
TCGA-38-4627	0.14582
TCGA-38-4628	0.349088
TCGA-38-4631	0.474938
TCGA-38-4632	0.399363
TCGA-38-4632	0.270565
TCGA-38-6178	0.296619
TCGA-38-7271	0.2584
TCGA-38-A44F	0.167093
TCGA-39-5011	0.449849
TCGA-39-5016	0.48037
TCGA-39-5019	0.391212
TCGA-39-5021	0.512477
TCGA-39-5022	0.312622
TCGA-39-5024	0.391328
TCGA-39-5027	0.524145
TCGA-39-5028	0.315907
TCGA-39-5029	0.370739
TCGA-39-5030	0.312689
TCGA-39-5031	0.346386
TCGA-39-5034	0.410736
TCGA-39-5035	0.457141
TCGA-39-5036	0.484463
TCGA-39-5037	0.60531
TCGA-39-5039	0.267976
TCGA-39-5040	0.375705
TCGA-39-5040	0.190369
TCGA-3A-A9I5	0.266423
TCGA-3A-A9I7	0.136515
TCGA-3A-A9I9	0.184748
TCGA-3A-A9IB	0.149791
TCGA-3A-A9IC	0.144327
TCGA-3A-A9IH	0.216758
TCGA-3A-A9IU	0.184751
TCGA-3A-A9IX	0.135335
TCGA-3A-A9IZ	0.249969
TCGA-3A-A9J0	0.230271
TCGA-3B-A9HI	0.168147
TCGA-3B-A9HJ	0.306112
TCGA-3B-A9HL	0.15182
TCGA-3B-A9HO	0.241925
TCGA-3B-A9HP	0.154725
TCGA-3B-A9HQ	0.263808
TCGA-3B-A9HR	0.304282
TCGA-3B-A9HS	0.173486
TCGA-3B-A9HT	0.334252
TCGA-3B-A9HU	0.251291
TCGA-3B-A9HV	0.344485
TCGA-3B-A9HX	0.156664
TCGA-3B-A9HY	0.257923
TCGA-3B-A9HZ	0.213625
TCGA-3B-A9I0	0.243386
TCGA-3B-A9I1	0.263711
TCGA-3B-A9I3	0.229507
TCGA-3C-AAAU	0.3923
TCGA-3C-AALI	0.353771
TCGA-3C-AALJ	0.324191
TCGA-3C-AALK	0.218894
TCGA-3E-AAAY	0.17115
TCGA-3E-AAAZ	0.227226
TCGA-3G-AB0O	0.579738
TCGA-3G-AB0Q	0.209272
TCGA-3G-AB0T	0.518931
TCGA-3G-AB14	0.417979
TCGA-3G-AB19	0.319163
TCGA-3H-AB3K	0.278672
TCGA-3H-AB3L	0.342354
TCGA-3H-AB3M	0.213941
TCGA-3H-AB3O	0.278888
TCGA-3H-AB3S	0.165921
TCGA-3H-AB3T	0.361245
TCGA-3H-AB3U	0.257258
TCGA-3H-AB3X	0.267905
TCGA-3K-AAZ8	0.421625
TCGA-3L-AA1B	0.396243
TCGA-3M-AB46	0.501689
TCGA-3M-AB47	0.317381
TCGA-3N-A9WB	0.428424
TCGA-3N-A9WC	0.359719
TCGA-3N-A9WD	0.313015
TCGA-3P-A9WA	0.497168
TCGA-3Q-A9WF	0.509757
TCGA-3R-A8YX	0.314784
TCGA-3S-A8YW	0.571839
TCGA-3S-AAYX	0.571355
TCGA-3T-AA9L	0.509392
TCGA-3U-A98D	0.168833
TCGA-3U-A98E	0.252046
TCGA-3U-A98F	0.290624
TCGA-3U-A98G	0.0500561
TCGA-3U-A98H	0.160818
TCGA-3U-A98I	0.120264
TCGA-3U-A98J	0.205313
TCGA-3X-AAV9	0.15769
TCGA-3X-AAVA	0.271102
TCGA-3X-AAVB	0.169268
TCGA-3X-AAVC	0.38701
TCGA-3X-AAVE	0.336199
TCGA-3Z-A93Z	0.168506
TCGA-41-2571	0.324288
TCGA-41-2572	0.283211
TCGA-41-3915	0.187724
TCGA-41-4097	0.170967
TCGA-41-5651	0.416739
TCGA-43-2576	0.279505
TCGA-43-2578	0.449207
TCGA-43-2581	0.350915
TCGA-43-3394	0.442039
TCGA-43-3394	0.156869
TCGA-43-3920	0.336441
TCGA-43-5668	0.41565
TCGA-43-5670	0.374755
TCGA-43-5670	0.12861
TCGA-43-6143	0.497759
TCGA-43-6143	0.172616
TCGA-43-6647	0.210732
TCGA-43-6647	0.159646
TCGA-43-6770	0.382582
TCGA-43-6771	0.333009
TCGA-43-6771	0.167859
TCGA-43-6773	0.328999
TCGA-43-6773	0.141937
TCGA-43-7656	0.457506
TCGA-43-7657	0.342359
TCGA-43-7657	0.1245
TCGA-43-7658	0.535695
TCGA-43-7658	0.160945
TCGA-43-8115	0.291703
TCGA-43-8116	0.494318
TCGA-43-8118	0.45451
TCGA-43-A474	0.42291
TCGA-43-A475	0.434707
TCGA-43-A56U	0.246341
TCGA-43-A56V	0.432385
TCGA-44-2655	0.324399
TCGA-44-2655	0.106392
TCGA-44-2656	0.336186
TCGA-44-2657	0.272417
TCGA-44-2657	0.23497
TCGA-44-2659	0.28918
TCGA-44-2662	0.354653
TCGA-44-2662	0.113765
TCGA-44-2665	0.18968
TCGA-44-2665	0.143226
TCGA-44-2666	0.357814
TCGA-44-2668	0.321666
TCGA-44-2668	0.243179
TCGA-44-3396	0.270298
TCGA-44-3396	0.127661
TCGA-44-3398	0.216222
TCGA-44-3398	0.116607
TCGA-44-3918	0.267747
TCGA-44-3919	0.281274
TCGA-44-4112	0.277799
TCGA-44-5643	0.552232
TCGA-44-5644	0.378036
TCGA-44-5645	0.260241
TCGA-44-5645	0.132745
TCGA-44-6144	0.185493
TCGA-44-6145	0.290715
TCGA-44-6145	0.183622
TCGA-44-6146	0.289192
TCGA-44-6146	0.143391
TCGA-44-6148	0.121154
TCGA-44-6148	0.109379
TCGA-44-6774	0.176482
TCGA-44-6775	0.271807
TCGA-44-6776	0.330487
TCGA-44-6776	0.1748
TCGA-44-6777	0.20755
TCGA-44-6777	0.163691
TCGA-44-6778	0.355671
TCGA-44-6778	0.145043
TCGA-44-6779	0.321504
TCGA-44-7659	0.321142
TCGA-44-7660	0.50423
TCGA-44-7661	0.303897
TCGA-44-7662	0.303382
TCGA-44-7667	0.592346
TCGA-44-7669	0.495525
TCGA-44-7670	0.40629
TCGA-44-7671	0.298132
TCGA-44-7672	0.265479
TCGA-44-8117	0.303982
TCGA-44-8119	0.274797
TCGA-44-8120	0.190742
TCGA-44-A479	0.32682
TCGA-44-A47A	0.367842
TCGA-44-A47B	0.298996
TCGA-44-A47G	0.261525
TCGA-44-A4SS	0.269268
TCGA-44-A4SU	0.217824
TCGA-46-3765	0.442487
TCGA-46-3766	0.190141
TCGA-46-3767	0.180177
TCGA-46-3768	0.53244
TCGA-46-3769	0.380218
TCGA-46-6025	0.401579
TCGA-46-6026	0.466329
TCGA-49-4486	0.417349
TCGA-49-4487	0.363298
TCGA-49-4488	0.383295
TCGA-49-4490	0.26823
TCGA-49-4490	0.200677
TCGA-49-4494	0.377084
TCGA-49-4501	0.28472
TCGA-49-4505	0.253408
TCGA-49-4506	0.482123
TCGA-49-4507	0.414093
TCGA-49-4510	0.239578
TCGA-49-4512	0.269014
TCGA-49-4512	0.234285
TCGA-49-4514	0.486384
TCGA-49-6742	0.401632
TCGA-49-6742	0.197568
TCGA-49-6743	0.383668
TCGA-49-6743	0.1645
TCGA-49-6744	0.274358
TCGA-49-6744	0.160724
TCGA-49-6745	0.343101
TCGA-49-6745	0.195958
TCGA-49-6761	0.379008
TCGA-49-6761	0.183097
TCGA-49-6767	0.444991
TCGA-49-AAQV	0.383724
TCGA-49-AAR0	0.331329
TCGA-49-AAR2	0.410644
TCGA-49-AAR3	0.358159
TCGA-49-AAR4	0.260023
TCGA-49-AAR9	0.398501
TCGA-49-AARE	0.362403
TCGA-49-AARN	0.279382
TCGA-49-AARO	0.211066
TCGA-49-AARQ	0.464551
TCGA-49-AARR	0.10531
TCGA-4A-A93W	0.195835
TCGA-4A-A93X	0.436771
TCGA-4A-A93Y	0.173687
TCGA-4B-A93V	0.453143
TCGA-4C-A93U	0.183982
TCGA-4E-A92E	0.285413
TCGA-4G-AAZO	0.300268
TCGA-4G-AAZT	0.312602
TCGA-4H-AAAK	0.231862
TCGA-4J-AA1J	0.418364
TCGA-4K-AA1G	0.798902
TCGA-4K-AA1H	0.489955
TCGA-4K-AA1I	0.67904
TCGA-4K-AAAL	0.631556
TCGA-4L-AA1F	0.142809
TCGA-4N-A93T	0.46116
TCGA-4P-AA8J	0.248501
TCGA-4R-AA8I	0.394801
TCGA-4T-AA8H	0.517938
TCGA-4V-A9QI	0.519761
TCGA-4V-A9QJ	0.531379
TCGA-4V-A9QL	0.363706
TCGA-4V-A9QM	0.285496
TCGA-4V-A9QN	0.443511
TCGA-4V-A9QR	0.423347
TCGA-4V-A9QS	0.494359
TCGA-4V-A9QT	0.631948
TCGA-4V-A9QU	0.462656
TCGA-4V-A9QW	0.512062
TCGA-4V-A9QX	0.458316
TCGA-4X-A9F9	0.551484
TCGA-4X-A9FA	0.264862
TCGA-4X-A9FB	0.549678
TCGA-4X-A9FC	0.515088
TCGA-4X-A9FD	0.439019
TCGA-4Z-AA7M	0.463472
TCGA-4Z-AA7N	0.245673
TCGA-4Z-AA7O	0.342353
TCGA-4Z-AA7Q	0.470142
TCGA-4Z-AA7R	0.484861
TCGA-4Z-AA7S	0.431374
TCGA-4Z-AA7W	0.457943
TCGA-4Z-AA7Y	0.395739
TCGA-4Z-AA80	0.57863
TCGA-4Z-AA81	0.480695
TCGA-4Z-AA82	0.382861
TCGA-4Z-AA83	0.276463
TCGA-4Z-AA84	0.535941
TCGA-4Z-AA86	0.381864
TCGA-4Z-AA87	0.572167
TCGA-4Z-AA89	0.41343
TCGA-50-5044	0.273325
TCGA-50-5045	0.246045
TCGA-50-5049	0.28963
TCGA-50-5051	0.353646
TCGA-50-5055	0.243401
TCGA-50-5066	0.373849
TCGA-50-5066	0.372043
TCGA-50-5068	0.34953
TCGA-50-5072	0.419026
TCGA-50-5930	0.28122
TCGA-50-5930	0.2024
TCGA-50-5931	0.427207
TCGA-50-5931	0.163854
TCGA-50-5932	0.361265
TCGA-50-5932	0.14485
TCGA-50-5933	0.330194
TCGA-50-5933	0.16962
TCGA-50-5935	0.27881
TCGA-50-5935	0.131336
TCGA-50-5936	0.333906
TCGA-50-5936	0.160577
TCGA-50-5939	0.295489
TCGA-50-5939	0.12006
TCGA-50-5941	0.3422
TCGA-50-5942	0.244968
TCGA-50-5944	0.218948
TCGA-50-5946	0.424484
TCGA-50-5946	0.296982
TCGA-50-6590	0.41957
TCGA-50-6591	0.370938
TCGA-50-6592	0.392061
TCGA-50-6593	0.290231
TCGA-50-6594	0.411491
TCGA-50-6595	0.320523
TCGA-50-6595	0.131589
TCGA-50-6597	0.352428
TCGA-50-6673	0.286305
TCGA-50-7109	0.367287
TCGA-50-8457	0.234495
TCGA-50-8459	0.0810467
TCGA-50-8460	0.266624
TCGA-51-4079	0.422821
TCGA-51-4079	0.117684
TCGA-51-4080	0.537618
TCGA-51-4080	0.156369
TCGA-51-4081	0.359472
TCGA-51-4081	0.142586
TCGA-51-6867	0.432453
TCGA-52-7622	0.368885
TCGA-52-7809	0.468889
TCGA-52-7810	0.407265
TCGA-52-7811	0.349208
TCGA-52-7812	0.494173
TCGA-53-7624	0.476548
TCGA-53-7626	0.255355
TCGA-53-7813	0.430181
TCGA-53-A4EZ	0.489287
TCGA-55-1592	0.334825
TCGA-55-1594	0.43437
TCGA-55-1595	0.314325
TCGA-55-1596	0.489618
TCGA-55-5899	0.43315
TCGA-55-6543	0.267374
TCGA-55-6642	0.277898
TCGA-55-6712	0.32502
TCGA-55-6968	0.515054
TCGA-55-6968	0.234595
TCGA-55-6969	0.362291
TCGA-55-6969	0.17495
TCGA-55-6970	0.383213
TCGA-55-6970	0.160882
TCGA-55-6971	0.284306
TCGA-55-6971	0.17603
TCGA-55-6972	0.449734
TCGA-55-6972	0.139408
TCGA-55-6975	0.312185
TCGA-55-6975	0.173579
TCGA-55-6978	0.323443
TCGA-55-6978	0.150554
TCGA-55-6979	0.295816
TCGA-55-6979	0.203673
TCGA-55-6980	0.196777
TCGA-55-6980	0.143949
TCGA-55-6981	0.295937
TCGA-55-6981	0.118974
TCGA-55-6982	0.298998
TCGA-55-6982	0.143546
TCGA-55-6983	0.269483
TCGA-55-6983	0.243151
TCGA-55-6984	0.341664
TCGA-55-6984	0.175115
TCGA-55-6985	0.247624
TCGA-55-6985	0.167911
TCGA-55-6986	0.353507
TCGA-55-6986	0.0995281
TCGA-55-6987	0.374691
TCGA-55-7227	0.26377
TCGA-55-7281	0.260378
TCGA-55-7283	0.378282
TCGA-55-7284	0.218086
TCGA-55-7570	0.543391
TCGA-55-7573	0.233429
TCGA-55-7574	0.201845
TCGA-55-7576	0.352834
TCGA-55-7724	0.341744
TCGA-55-7725	0.431472
TCGA-55-7726	0.307304
TCGA-55-7727	0.412019
TCGA-55-7728	0.253881
TCGA-55-7815	0.39993
TCGA-55-7816	0.16553
TCGA-55-7903	0.387338
TCGA-55-7907	0.311295
TCGA-55-7910	0.389708
TCGA-55-7911	0.402629
TCGA-55-7913	0.454459
TCGA-55-7914	0.392326
TCGA-55-7994	0.412824
TCGA-55-7995	0.407449
TCGA-55-8085	0.409636
TCGA-55-8087	0.258981
TCGA-55-8089	0.340565
TCGA-55-8090	0.212347
TCGA-55-8091	0.200895
TCGA-55-8092	0.342492
TCGA-55-8094	0.441838
TCGA-55-8096	0.225161
TCGA-55-8097	0.234542
TCGA-55-8203	0.337346
TCGA-55-8204	0.331191
TCGA-55-8205	0.425294
TCGA-55-8206	0.251732
TCGA-55-8207	0.190275
TCGA-55-8208	0.278492
TCGA-55-8299	0.244466
TCGA-55-8301	0.353262
TCGA-55-8302	0.342985
TCGA-55-8505	0.295365
TCGA-55-8506	0.316191
TCGA-55-8507	0.363342
TCGA-55-8508	0.308698
TCGA-55-8510	0.260084
TCGA-55-8511	0.311644
TCGA-55-8512	0.184401
TCGA-55-8513	0.169564
TCGA-55-8514	0.328125
TCGA-55-8614	0.243318
TCGA-55-8615	0.300284
TCGA-55-8616	0.320518
TCGA-55-8619	0.205102
TCGA-55-8620	0.498937
TCGA-55-8621	0.194481
TCGA-55-A48X	0.230038
TCGA-55-A48Y	0.353159
TCGA-55-A48Z	0.265952
TCGA-55-A490	0.336968
TCGA-55-A491	0.314743
TCGA-55-A492	0.331542
TCGA-55-A493	0.38649
TCGA-55-A494	0.351759
TCGA-55-A4DF	0.466004
TCGA-55-A4DG	0.271081
TCGA-55-A57B	0.208082
TCGA-56-1622	0.384393
TCGA-56-5897	0.291662
TCGA-56-5898	0.328409
TCGA-56-6545	0.248919
TCGA-56-6546	0.499215
TCGA-56-7221	0.520207
TCGA-56-7222	0.48873
TCGA-56-7222	0.261022
TCGA-56-7223	0.551883
TCGA-56-7579	0.514759
TCGA-56-7579	0.154389
TCGA-56-7580	0.43573
TCGA-56-7580	0.133619
TCGA-56-7582	0.428888
TCGA-56-7582	0.115247
TCGA-56-7730	0.465421
TCGA-56-7730	0.177472
TCGA-56-7731	0.267242
TCGA-56-7731	0.223296
TCGA-56-7822	0.252715
TCGA-56-7823	0.56556
TCGA-56-7823	0.137684
TCGA-56-8082	0.386981
TCGA-56-8082	0.136855
TCGA-56-8083	0.417923
TCGA-56-8083	0.121721
TCGA-56-8201	0.380895
TCGA-56-8201	0.158355
TCGA-56-8304	0.521673
TCGA-56-8305	0.415679
TCGA-56-8307	0.496045
TCGA-56-8308	0.319192
TCGA-56-8309	0.242826
TCGA-56-8309	0.136734
TCGA-56-8503	0.257887
TCGA-56-8504	0.473085
TCGA-56-8622	0.228797
TCGA-56-8623	0.122376
TCGA-56-8623	0.124865
TCGA-56-8624	0.244385
TCGA-56-8625	0.286269
TCGA-56-8626	0.207481
TCGA-56-8628	0.161231
TCGA-56-8629	0.367888
TCGA-56-A49D	0.440295
TCGA-56-A4BW	0.314139
TCGA-56-A4BX	0.473822
TCGA-56-A4BY	0.403828
TCGA-56-A4ZJ	0.140515
TCGA-56-A4ZK	0.452524
TCGA-56-A5DR	0.489252
TCGA-56-A5DS	0.339337
TCGA-56-A62T	0.394601
TCGA-57-1582	0.51651
TCGA-57-1583	0.506207
TCGA-57-1584	0.457491
TCGA-57-1585	0.283914
TCGA-57-1993	0.4405
TCGA-57-1994	0.393301
TCGA-58-8386	0.321146
TCGA-58-8386	0.163751
TCGA-58-8387	0.52089
TCGA-58-8388	0.297081
TCGA-58-8390	0.307016
TCGA-58-8391	0.444125
TCGA-58-8392	0.44049
TCGA-58-8393	0.381099
TCGA-58-A46J	0.438496
TCGA-58-A46K	0.491773
TCGA-58-A46L	0.462671
TCGA-58-A46M	0.553424
TCGA-58-A46N	0.49872
TCGA-59-2348	0.405146
TCGA-59-2350	0.521542
TCGA-59-2351	0.473735
TCGA-59-2352	0.343814
TCGA-59-2354	0.312159
TCGA-59-2355	0.382083
TCGA-59-2363	0.467537
TCGA-59-A5PD	0.535648
TCGA-5B-A90C	0.524002
TCGA-5C-A9VG	0.421896
TCGA-5C-A9VH	0.301258
TCGA-5C-AAPD	0.420491
TCGA-5G-A9ZZ	0.47016
TCGA-5K-AAAP	0.410327
TCGA-5L-AAT0	0.219236
TCGA-5M-AAT4	0.574798
TCGA-5M-AAT5	0.586372
TCGA-5M-AAT6	0.46464
TCGA-5M-AATA	0.501039
TCGA-5M-AATE	0.539396
TCGA-5N-A9KI	0.352132
TCGA-5N-A9KM	0.355438
TCGA-5P-A9JU	0.332256
TCGA-5P-A9JV	0.148008
TCGA-5P-A9JW	0.280059
TCGA-5P-A9JY	0.276682
TCGA-5P-A9JZ	0.278472
TCGA-5P-A9K0	0.297057
TCGA-5P-A9K2	0.247248
TCGA-5P-A9K3	0.41549
TCGA-5P-A9K4	0.268368
TCGA-5P-A9K6	0.26111
TCGA-5P-A9K8	0.337079
TCGA-5P-A9K9	0.320977
TCGA-5P-A9KA	0.17601
TCGA-5P-A9KC	0.334408
TCGA-5P-A9KE	0.306595
TCGA-5P-A9KF	0.231647
TCGA-5P-A9KH	0.375557
TCGA-5R-AA1C	0.422825
TCGA-5R-AA1D	0.214527
TCGA-5R-AAAM	0.27347
TCGA-5S-A9Q8	0.304455
TCGA-5T-A9QA	0.513357
TCGA-5U-AB0D	0.522543
TCGA-5U-AB0E	0.4849
TCGA-5U-AB0F	0.486979
TCGA-5V-A9RR	0.346059
TCGA-5X-AA5U	0.436135
TCGA-60-2695	0.413977
TCGA-60-2697	0.253186
TCGA-60-2698	0.398401
TCGA-60-2703	0.383686
TCGA-60-2704	0.24067
TCGA-60-2706	0.542405
TCGA-60-2707	0.252484
TCGA-60-2708	0.255743
TCGA-60-2709	0.30607
TCGA-60-2709	0.191649
TCGA-60-2710	0.380945
TCGA-60-2711	0.493486
TCGA-60-2713	0.3466
TCGA-60-2714	0.401451
TCGA-60-2716	0.472009
TCGA-60-2719	0.540908
TCGA-60-2720	0.347111
TCGA-60-2721	0.369068
TCGA-60-2722	0.527562
TCGA-60-2723	0.432552
TCGA-60-2724	0.364247
TCGA-60-2725	0.327251
TCGA-60-2726	0.445586
TCGA-61-1721	0.114287
TCGA-61-1724	0.408069
TCGA-61-1725	0.4771
TCGA-61-1728	0.384194
TCGA-61-1733	0.324914
TCGA-61-1736	0.434512
TCGA-61-1737	0.395119
TCGA-61-1738	0.483169
TCGA-61-1740	0.484766
TCGA-61-1741	0.473337
TCGA-61-1743	0.430103
TCGA-61-1900	0.446412
TCGA-61-1907	0.522401
TCGA-61-1910	0.466611
TCGA-61-1914	0.437664
TCGA-61-1917	0.402918
TCGA-61-1918	0.404389
TCGA-61-1919	0.379519
TCGA-61-1995	0.465399
TCGA-61-1998	0.34896
TCGA-61-2000	0.517875
TCGA-61-2002	0.377315
TCGA-61-2003	0.279586
TCGA-61-2008	0.392851
TCGA-61-2008	0.448535
TCGA-61-2009	0.345602
TCGA-61-2012	0.381595
TCGA-61-2016	0.405395
TCGA-61-2088	0.340821
TCGA-61-2092	0.572417
TCGA-61-2094	0.433522
TCGA-61-2095	0.220195
TCGA-61-2097	0.30436
TCGA-61-2098	0.358145
TCGA-61-2101	0.336005
TCGA-61-2102	0.291611
TCGA-61-2104	0.415476
TCGA-61-2109	0.475955
TCGA-61-2110	0.467601
TCGA-61-2111	0.394349
TCGA-61-2113	0.358815
TCGA-62-8394	0.373044
TCGA-62-8395	0.233796
TCGA-62-8397	0.286418
TCGA-62-8398	0.363554
TCGA-62-8399	0.321616
TCGA-62-8402	0.433348
TCGA-62-A46O	0.459868
TCGA-62-A46P	0.320021
TCGA-62-A46R	0.358529
TCGA-62-A46S	0.274337
TCGA-62-A46U	0.396635
TCGA-62-A46V	0.29964
TCGA-62-A46Y	0.329894
TCGA-62-A470	0.366106
TCGA-62-A471	0.431188
TCGA-62-A472	0.378868
TCGA-63-5128	0.384867
TCGA-63-5131	0.426261
TCGA-63-6202	0.389671
TCGA-63-7020	0.361861
TCGA-63-7021	0.364627
TCGA-63-7022	0.223526
TCGA-63-7023	0.57793
TCGA-63-A5M9	0.475021
TCGA-63-A5MB	0.457094
TCGA-63-A5MG	0.319668
TCGA-63-A5MH	0.376592
TCGA-63-A5MI	0.497737
TCGA-63-A5MJ	0.466456
TCGA-63-A5ML	0.382196
TCGA-63-A5MM	0.311938
TCGA-63-A5MN	0.247291
TCGA-63-A5MP	0.478177
TCGA-63-A5MR	0.413388
TCGA-63-A5MS	0.209509
TCGA-63-A5MT	0.369397
TCGA-63-A5MU	0.525947
TCGA-63-A5MV	0.280723
TCGA-63-A5MW	0.259674
TCGA-63-A5MY	0.5561
TCGA-64-1676	0.375785
TCGA-64-1677	0.448074
TCGA-64-1678	0.522517
TCGA-64-1679	0.253946
TCGA-64-1680	0.343069
TCGA-64-1681	0.266974
TCGA-64-5774	0.39474
TCGA-64-5775	0.376866
TCGA-64-5778	0.398623
TCGA-64-5779	0.300397
TCGA-64-5781	0.335352
TCGA-64-5815	0.200792
TCGA-66-2727	0.486303
TCGA-66-2734	0.353238
TCGA-66-2737	0.308407
TCGA-66-2742	0.370466
TCGA-66-2744	0.345575
TCGA-66-2753	0.403574
TCGA-66-2754	0.658453
TCGA-66-2755	0.442465
TCGA-66-2756	0.511256
TCGA-66-2757	0.534879
TCGA-66-2758	0.48582
TCGA-66-2759	0.449245
TCGA-66-2763	0.448778
TCGA-66-2765	0.380414
TCGA-66-2766	0.451314
TCGA-66-2767	0.349632
TCGA-66-2768	0.412765
TCGA-66-2769	0.333714
TCGA-66-2770	0.352896
TCGA-66-2771	0.496159
TCGA-66-2773	0.390833
TCGA-66-2777	0.410532
TCGA-66-2778	0.474169
TCGA-66-2780	0.33758
TCGA-66-2781	0.42001
TCGA-66-2782	0.386883
TCGA-66-2783	0.420801
TCGA-66-2785	0.445889
TCGA-66-2786	0.371854
TCGA-66-2787	0.490212
TCGA-66-2788	0.310404
TCGA-66-2789	0.236548
TCGA-66-2790	0.353497
TCGA-66-2791	0.402789
TCGA-66-2792	0.423115
TCGA-66-2793	0.482818
TCGA-66-2794	0.539708
TCGA-66-2795	0.425518
TCGA-66-2800	0.388561
TCGA-67-3770	0.29655
TCGA-67-3771	0.374755
TCGA-67-3772	0.261174
TCGA-67-3773	0.289674
TCGA-67-3774	0.253659
TCGA-67-4679	0.254991
TCGA-67-6215	0.378269
TCGA-67-6216	0.309546
TCGA-67-6217	0.28449
TCGA-68-7755	0.47981
TCGA-68-7756	0.347801
TCGA-68-7757	0.241633
TCGA-68-8250	0.345506
TCGA-68-8251	0.433765
TCGA-68-A59I	0.239736
TCGA-68-A59J	0.409243
TCGA-69-7760	0.377568
TCGA-69-7761	0.308124
TCGA-69-7763	0.229129
TCGA-69-7764	0.298161
TCGA-69-7765	0.263677
TCGA-69-7973	0.393758
TCGA-69-7974	0.332657
TCGA-69-7978	0.289222
TCGA-69-7979	0.336753
TCGA-69-7980	0.256338
TCGA-69-8253	0.35435
TCGA-69-8254	0.257945
TCGA-69-8255	0.592343
TCGA-69-8453	0.257113
TCGA-69-A59K	0.374066
TCGA-6A-AB49	0.418877
TCGA-6D-AA2E	0.189999
TCGA-70-6722	0.356624
TCGA-70-6723	0.550536
TCGA-71-6725	0.369076
TCGA-71-8520	0.238447
TCGA-73-4658	0.223191
TCGA-73-4659	0.324266
TCGA-73-4662	0.32188
TCGA-73-4666	0.485844
TCGA-73-4668	0.323929
TCGA-73-4670	0.39071
TCGA-73-4675	0.271745
TCGA-73-4676	0.416953
TCGA-73-4676	0.202995
TCGA-73-4677	0.318347
TCGA-73-7498	0.230373
TCGA-73-7499	0.411428
TCGA-73-A9RS	0.450108
TCGA-75-5122	0.341167
TCGA-75-5125	0.395178
TCGA-75-5126	0.345665
TCGA-75-5146	0.307831
TCGA-75-5147	0.388462
TCGA-75-6203	0.227291
TCGA-75-6205	0.318261
TCGA-75-6206	0.280086
TCGA-75-6207	0.482397
TCGA-75-6211	0.413931
TCGA-75-6212	0.322101
TCGA-75-6214	0.380558
TCGA-75-7025	0.162307
TCGA-75-7027	0.338381
TCGA-75-7030	0.0922941
TCGA-75-7031	0.415636
TCGA-76-4925	0.362947
TCGA-76-4926	0.288779
TCGA-76-4927	0.254308
TCGA-76-4928	0.239546
TCGA-76-4929	0.271018
TCGA-76-4931	0.326861
TCGA-76-4932	0.316759
TCGA-77-6842	0.387312
TCGA-77-6843	0.43064
TCGA-77-6844	0.44149
TCGA-77-6845	0.493351
TCGA-77-7138	0.497968
TCGA-77-7138	0.163111
TCGA-77-7139	0.564203
TCGA-77-7140	0.472137
TCGA-77-7141	0.496339
TCGA-77-7142	0.431767
TCGA-77-7142	0.155975
TCGA-77-7335	0.289915
TCGA-77-7335	0.214135
TCGA-77-7337	0.40233
TCGA-77-7337	0.179717
TCGA-77-7338	0.320834
TCGA-77-7338	0.16455
TCGA-77-7463	0.51305
TCGA-77-7465	0.471702
TCGA-77-8007	0.357904
TCGA-77-8007	0.20276
TCGA-77-8008	0.157078
TCGA-77-8008	0.14544
TCGA-77-8009	0.4574
TCGA-77-8128	0.42444
TCGA-77-8130	0.216751
TCGA-77-8131	0.317027
TCGA-77-8133	0.39315
TCGA-77-8136	0.326098
TCGA-77-8139	0.456866
TCGA-77-8140	0.395622
TCGA-77-8143	0.565736
TCGA-77-8144	0.57673
TCGA-77-8145	0.240195
TCGA-77-8146	0.299493
TCGA-77-8148	0.482694
TCGA-77-8150	0.459655
TCGA-77-8153	0.471279
TCGA-77-8154	0.480635
TCGA-77-8156	0.428583
TCGA-77-A5FZ	0.209168
TCGA-77-A5G1	0.302201
TCGA-77-A5G3	0.473058
TCGA-77-A5G6	0.431794
TCGA-77-A5G7	0.54238
TCGA-77-A5G8	0.416062
TCGA-77-A5GB	0.402243
TCGA-77-A5GF	0.44004
TCGA-77-A5GH	0.335388
TCGA-78-7143	0.362634
TCGA-78-7145	0.360986
TCGA-78-7146	0.453182
TCGA-78-7147	0.37867
TCGA-78-7148	0.358886
TCGA-78-7149	0.299811
TCGA-78-7150	0.39301
TCGA-78-7152	0.370695
TCGA-78-7153	0.423455
TCGA-78-7154	0.490402
TCGA-78-7155	0.599429
TCGA-78-7156	0.318134
TCGA-78-7158	0.404714
TCGA-78-7159	0.358065
TCGA-78-7160	0.320022
TCGA-78-7161	0.262279
TCGA-78-7162	0.278699
TCGA-78-7163	0.395358
TCGA-78-7166	0.377007
TCGA-78-7167	0.294916
TCGA-78-7220	0.470929
TCGA-78-7535	0.357394
TCGA-78-7536	0.498888
TCGA-78-7537	0.285214
TCGA-78-7539	0.360644
TCGA-78-7540	0.274042
TCGA-78-7542	0.429525
TCGA-78-7633	0.320102
TCGA-78-8640	0.499647
TCGA-78-8648	0.139139
TCGA-78-8655	0.283333
TCGA-78-8660	0.39314
TCGA-78-8662	0.408052
TCGA-79-5596	0.469018
TCGA-80-5607	0.336246
TCGA-80-5608	0.35383
TCGA-80-5611	0.437873
TCGA-83-5908	0.419045
TCGA-85-6175	0.138926
TCGA-85-6560	0.512694
TCGA-85-6561	0.352699
TCGA-85-6798	0.411542
TCGA-85-7696	0.436186
TCGA-85-7697	0.399126
TCGA-85-7698	0.368903
TCGA-85-7699	0.428172
TCGA-85-7710	0.384643
TCGA-85-7710	0.266046
TCGA-85-7843	0.457568
TCGA-85-7844	0.288624
TCGA-85-7950	0.371812
TCGA-85-8048	0.308573
TCGA-85-8049	0.272814
TCGA-85-8052	0.428415
TCGA-85-8070	0.527094
TCGA-85-8071	0.425005
TCGA-85-8072	0.406394
TCGA-85-8276	0.427235
TCGA-85-8277	0.500165
TCGA-85-8287	0.240483
TCGA-85-8288	0.362637
TCGA-85-8350	0.255353
TCGA-85-8351	0.441828
TCGA-85-8352	0.547668
TCGA-85-8353	0.287063
TCGA-85-8354	0.584393
TCGA-85-8355	0.382438
TCGA-85-8479	0.379835
TCGA-85-8481	0.255678
TCGA-85-8580	0.474471
TCGA-85-8582	0.255987
TCGA-85-8584	0.340195
TCGA-85-8664	0.455083
TCGA-85-8666	0.421847
TCGA-85-A4CL	0.423133
TCGA-85-A4CN	0.41153
TCGA-85-A4JB	0.376505
TCGA-85-A4JC	0.332546
TCGA-85-A4PA	0.424365
TCGA-85-A4QQ	0.398848
TCGA-85-A4QR	0.535961
TCGA-85-A50M	0.261809
TCGA-85-A50Z	0.439425
TCGA-85-A510	0.538102
TCGA-85-A511	0.347313
TCGA-85-A512	0.460954
TCGA-85-A513	0.281972
TCGA-85-A53L	0.376734
TCGA-85-A5B5	0.406235
TCGA-86-6562	0.255372
TCGA-86-6851	0.333029
TCGA-86-7701	0.352098
TCGA-86-7711	0.416949
TCGA-86-7713	0.465272
TCGA-86-7714	0.306896
TCGA-86-7953	0.373263
TCGA-86-7954	0.318952
TCGA-86-7955	0.462865
TCGA-86-8054	0.439094
TCGA-86-8055	0.216216
TCGA-86-8056	0.280052
TCGA-86-8073	0.305138
TCGA-86-8074	0.290239
TCGA-86-8075	0.269169
TCGA-86-8076	0.296948
TCGA-86-8278	0.267783
TCGA-86-8279	0.307545
TCGA-86-8280	0.236253
TCGA-86-8281	0.329892
TCGA-86-8358	0.534918
TCGA-86-8359	0.29311
TCGA-86-8585	0.356649
TCGA-86-8668	0.212276
TCGA-86-8669	0.324781
TCGA-86-8671	0.222851
TCGA-86-8672	0.355453
TCGA-86-8673	0.344786
TCGA-86-8674	0.386165
TCGA-86-A456	0.267978
TCGA-86-A4D0	0.535449
TCGA-86-A4JF	0.405396
TCGA-86-A4P7	0.234546
TCGA-86-A4P8	0.14008
TCGA-90-6837	0.297859
TCGA-90-6837	0.141724
TCGA-90-7766	0.442673
TCGA-90-7767	0.423678
TCGA-90-7767	0.132487
TCGA-90-7769	0.504997
TCGA-90-7964	0.351979
TCGA-90-A4ED	0.261305
TCGA-90-A4EE	0.43048
TCGA-90-A59Q	0.309735
TCGA-91-6828	0.324667
TCGA-91-6828	0.169358
TCGA-91-6829	0.277577
TCGA-91-6829	0.250264
TCGA-91-6830	0.247306
TCGA-91-6831	0.410366
TCGA-91-6831	0.167526
TCGA-91-6835	0.296829
TCGA-91-6835	0.122961
TCGA-91-6836	0.505413
TCGA-91-6836	0.197243
TCGA-91-6840	0.349946
TCGA-91-6847	0.453108
TCGA-91-6847	0.167521
TCGA-91-6848	0.394118
TCGA-91-6849	0.300742
TCGA-91-6849	0.108644
TCGA-91-7771	0.27843
TCGA-91-8496	0.297886
TCGA-91-8497	0.224103
TCGA-91-8499	0.557179
TCGA-91-A4BC	0.306414
TCGA-91-A4BD	0.354986
TCGA-92-7340	0.301229
TCGA-92-7340	0.159203
TCGA-92-7341	0.463929
TCGA-92-8063	0.421818
TCGA-92-8064	0.403815
TCGA-92-8065	0.383961
TCGA-93-7347	0.27192
TCGA-93-7348	0.188938
TCGA-93-8067	0.350006
TCGA-93-A4JN	0.252025
TCGA-93-A4JO	0.28131
TCGA-93-A4JP	0.223584
TCGA-93-A4JQ	0.231842
TCGA-94-7033	0.487711
TCGA-94-7557	0.47015
TCGA-94-7943	0.472878
TCGA-94-8035	0.47422
TCGA-94-8490	0.468911
TCGA-94-8491	0.396391
TCGA-94-A4VJ	0.355349
TCGA-94-A5I4	0.491293
TCGA-94-A5I6	0.444172
TCGA-95-7039	0.342663
TCGA-95-7043	0.46558
TCGA-95-7562	0.435588
TCGA-95-7567	0.389247
TCGA-95-7944	0.430932
TCGA-95-7947	0.439261
TCGA-95-7948	0.36319
TCGA-95-8039	0.283882
TCGA-95-8494	0.395153
TCGA-95-A4VK	0.298436
TCGA-95-A4VN	0.354847
TCGA-95-A4VP	0.248601
TCGA-96-7544	0.381857
TCGA-96-7545	0.355481
TCGA-96-8169	0.305503
TCGA-96-8170	0.354025
TCGA-96-A4JL	0.392262
TCGA-97-7546	0.263689
TCGA-97-7547	0.300703
TCGA-97-7552	0.252083
TCGA-97-7553	0.255744
TCGA-97-7554	0.290371
TCGA-97-7937	0.379002
TCGA-97-7938	0.258857
TCGA-97-7941	0.221399
TCGA-97-8171	0.475731
TCGA-97-8172	0.20844
TCGA-97-8174	0.184131
TCGA-97-8175	0.287425
TCGA-97-8176	0.399904
TCGA-97-8177	0.243924
TCGA-97-8179	0.3331
TCGA-97-8547	0.229204
TCGA-97-8552	0.198052
TCGA-97-A4LX	0.27712
TCGA-97-A4M0	0.312691
TCGA-97-A4M1	0.235445
TCGA-97-A4M2	0.23697
TCGA-97-A4M3	0.29868
TCGA-97-A4M5	0.219067
TCGA-97-A4M6	0.249727
TCGA-97-A4M7	0.204379
TCGA-98-7454	0.33255
TCGA-98-8020	0.339707
TCGA-98-8021	0.275006
TCGA-98-8022	0.296122
TCGA-98-8023	0.385182
TCGA-98-A538	0.470444
TCGA-98-A539	0.372219
TCGA-98-A53A	0.46492
TCGA-98-A53B	0.362359
TCGA-98-A53C	0.155468
TCGA-98-A53D	0.138488
TCGA-98-A53H	0.156525
TCGA-98-A53I	0.404675
TCGA-98-A53J	0.390865
TCGA-99-7458	0.275264
TCGA-99-8025	0.286977
TCGA-99-8028	0.204589
TCGA-99-8032	0.266457
TCGA-99-8033	0.405552
TCGA-99-AA5R	0.146328
TCGA-A1-A0SB	0.310355
TCGA-A1-A0SD	0.240854
TCGA-A1-A0SE	0.296824
TCGA-A1-A0SF	0.317576
TCGA-A1-A0SG	0.271171
TCGA-A1-A0SH	0.169053
TCGA-A1-A0SI	0.274654
TCGA-A1-A0SJ	0.30699
TCGA-A1-A0SK	0.620559
TCGA-A1-A0SM	0.262299
TCGA-A1-A0SN	0.355076
TCGA-A1-A0SO	0.643111
TCGA-A1-A0SP	0.509667
TCGA-A1-A0SQ	0.391143
TCGA-A2-A04N	0.256962
TCGA-A2-A04P	0.388884
TCGA-A2-A04Q	0.382731
TCGA-A2-A04R	0.360754
TCGA-A2-A04T	0.517141
TCGA-A2-A04U	0.544411
TCGA-A2-A04V	0.305476
TCGA-A2-A04W	0.260884
TCGA-A2-A04X	0.410755
TCGA-A2-A04Y	0.370952
TCGA-A2-A0CK	0.260938
TCGA-A2-A0CL	0.346165
TCGA-A2-A0CM	0.513557
TCGA-A2-A0CO	0.166567
TCGA-A2-A0CP	0.190877
TCGA-A2-A0CQ	0.347997
TCGA-A2-A0CR	0.264524
TCGA-A2-A0CS	0.289239
TCGA-A2-A0CT	0.40653
TCGA-A2-A0CU	0.317862
TCGA-A2-A0CV	0.206057
TCGA-A2-A0CW	0.511469
TCGA-A2-A0CX	0.385415
TCGA-A2-A0CY	0.465279
TCGA-A2-A0CZ	0.179011
TCGA-A2-A0D0	0.580823
TCGA-A2-A0D1	0.431635
TCGA-A2-A0D2	0.509926
TCGA-A2-A0D3	0.381432
TCGA-A2-A0D4	0.42667
TCGA-A2-A0EM	0.329473
TCGA-A2-A0EN	0.227932
TCGA-A2-A0EO	0.215649
TCGA-A2-A0EP	0.183835
TCGA-A2-A0EQ	0.453504
TCGA-A2-A0ER	0.387206
TCGA-A2-A0ES	0.201028
TCGA-A2-A0ET	0.430132
TCGA-A2-A0EU	0.359414
TCGA-A2-A0EV	0.321511
TCGA-A2-A0EW	0.208242
TCGA-A2-A0EX	0.283562
TCGA-A2-A0EY	0.356639
TCGA-A2-A0ST	0.401356
TCGA-A2-A0SU	0.290148
TCGA-A2-A0SV	0.380143
TCGA-A2-A0SW	0.398368
TCGA-A2-A0SX	0.36936
TCGA-A2-A0SY	0.264465
TCGA-A2-A0T0	0.476994
TCGA-A2-A0T1	0.326308
TCGA-A2-A0T2	0.370988
TCGA-A2-A0T3	0.426072
TCGA-A2-A0T4	0.269921
TCGA-A2-A0T5	0.337238
TCGA-A2-A0T6	0.201559
TCGA-A2-A0T7	0.266305
TCGA-A2-A0YC	0.305548
TCGA-A2-A0YD	0.190872
TCGA-A2-A0YE	0.357268
TCGA-A2-A0YF	0.372725
TCGA-A2-A0YG	0.461916
TCGA-A2-A0YH	0.376834
TCGA-A2-A0YI	0.286826
TCGA-A2-A0YJ	0.48574
TCGA-A2-A0YK	0.236875
TCGA-A2-A0YL	0.263363
TCGA-A2-A0YM	0.521555
TCGA-A2-A0YT	0.440253
TCGA-A2-A1FV	0.334932
TCGA-A2-A1FW	0.408358
TCGA-A2-A1FX	0.376109
TCGA-A2-A1FZ	0.240764
TCGA-A2-A1G0	0.276457
TCGA-A2-A1G1	0.45328
TCGA-A2-A1G4	0.423011
TCGA-A2-A1G6	0.213765
TCGA-A2-A259	0.314712
TCGA-A2-A25A	0.198609
TCGA-A2-A25B	0.417236
TCGA-A2-A25C	0.372528
TCGA-A2-A25D	0.396991
TCGA-A2-A25E	0.40364
TCGA-A2-A25F	0.386481
TCGA-A2-A3KC	0.211706
TCGA-A2-A3KD	0.292819
TCGA-A2-A3XS	0.363845
TCGA-A2-A3XT	0.505531
TCGA-A2-A3XU	0.523549
TCGA-A2-A3XV	0.44906
TCGA-A2-A3XW	0.264694
TCGA-A2-A3XX	0.438208
TCGA-A2-A3XY	0.30872
TCGA-A2-A3XZ	0.400994
TCGA-A2-A3Y0	0.542027
TCGA-A2-A4RW	0.259364
TCGA-A2-A4RX	0.234542
TCGA-A2-A4RY	0.16575
TCGA-A2-A4S0	0.342684
TCGA-A2-A4S1	0.154726
TCGA-A2-A4S2	0.268984
TCGA-A2-A4S3	0.467085
TCGA-A3-3306	0.281227
TCGA-A3-3307	0.20522
TCGA-A3-3308	0.157116
TCGA-A3-3311	0.211111
TCGA-A3-3313	0.314947
TCGA-A3-3316	0.162845
TCGA-A3-3317	0.205467
TCGA-A3-3319	0.262301
TCGA-A3-3320	0.188812
TCGA-A3-3322	0.19109
TCGA-A3-3323	0.155315
TCGA-A3-3324	0.212597
TCGA-A3-3325	0.167391
TCGA-A3-3326	0.20812
TCGA-A3-3328	0.396434
TCGA-A3-3329	0.194184
TCGA-A3-3331	0.175994
TCGA-A3-3335	0.232877
TCGA-A3-3343	0.201464
TCGA-A3-3346	0.273095
TCGA-A3-3347	0.158907
TCGA-A3-3349	0.0992979
TCGA-A3-3351	0.176322
TCGA-A3-3352	0.233569
TCGA-A3-3357	0.274903
TCGA-A3-3358	0.185097
TCGA-A3-3358	0.237085
TCGA-A3-3359	0.183493
TCGA-A3-3362	0.162071
TCGA-A3-3363	0.236056
TCGA-A3-3365	0.138632
TCGA-A3-3367	0.213351
TCGA-A3-3370	0.17807
TCGA-A3-3372	0.182353
[truncated: 8,886 more rows]
